# Supplementary material for: The near-complete genome assembly of allotetraploid Pennisetum purpureum ‘Purple’ reveals the genetic and epigenetic landscape of centromeres
Source: Hortic Res. 2025 Oct 29;13(2):uhaf301. doi: 10.1093/hr/uhaf301 (PMC12933667; doi:10.1093/hr/uhaf301)
Supplement: Web_Material_uhaf301 [file web_material_uhaf301.zip › Supplementary Table.xlsx]

## Sheet: Table S1
Table S1. Statistics of genomic and transcriptomic sequencing of P. purpureum ‘Purple’
Sample	Library	Type	Total length (bp)	Depth (x)	Purpose
Leaf	Revio	HiFi	94834560809	45.65	contig assembly
Leaf	Illumina	Hi-C	207413469000	99.85	chromosome conformation
Leaf	Illumina	RNA	6991620000	3.37	gene prediction
Root	Illumina	RNA	6560455800	3.16	gene prediction
Stem	Illumina	RNA	7062177600	3.4	gene prediction

## Sheet: Table S2
Table S2. The information of chromosome length, contigs, gaps, and telomeres in the P. purpureum ‘Purple’ assembly
Chromosome	Length (Mb)	Contigs	Gaps	Telomeres
Chr1A'	157156405	2	0	2
Chr2A'	128627359	1	0	2
Chr3A'	139268395	4	1	1
Chr4A'	130428746	3	0	2
Chr5A'	134699863	4	1	2
Chr6A'	102691038	1	0	2
Chr7A'	116143208	1	0	2
Chr1B	201843910	1	0	1
Chr2B	212154784	1	0	1
Chr3B	148327400	2	1	2
Chr4B	135815877	1	0	2
Chr5B	146513509	1	0	2
Chr6B	142037507	1	0	2
Chr7B	108841355	1	0	2

## Sheet: Table S3
Table S3. Gap information of the P. purpureum ‘Purple’ assembly
Gap ID	Chromosome	Start	End
gap1	Chr3A‘	121846059	121846158
gap2	Chr5A’	108317109	108317208
gap3	Chr3B	12774056	12774155

## Sheet: Table S4
Table S4. Assessment of genome assembly quality of P. purpureum ‘Purple’ based on quality value
Chromosome	k-mer count	Chromosome length (bp)	QV	Error Rate
Chr1A'	16366	157156405	52.1282	6.12608e-06
Chr2A'	118	128627359	72.679	5.39635e-08
Chr3A'	11820	139268395	53.0167	4.99268e-06
Chr4A'	451	130428746	66.9164	2.03402e-07
Chr5A'	4007	134699863	57.5699	1.74989e-06
Chr6A'	87	102691038	73.0246	4.98354e-08
Chr7A'	96	116143208	73.1317	4.86215e-08
Chr1B	181	201843910	72.7779	5.2749e-08
Chr2B	228	212154784	71.9917	6.32169e-08
Chr3B	126	148327400	73.013	4.9969e-08
Chr4B	111	135815877	73.1808	4.80755e-08
Chr5B	60	146513509	76.1818	2.40893e-08
Chr6B	99	142037507	73.8722	4.1e-08
Chr7B	47	108841355	75.9514	2.54013e-08

## Sheet: Table S5
Table S5. Characterization of subgenome-specific high-abundance transposable elements in P. purpureum ‘Purple’
LTR-RT name	Subgenome	Family	Subfamily
subA’-Athila	subA'	Ty3-Gypsy	Athila
subA’-Retand	subA'	Ty3-Gypsy	Retand
subB-Retand1	subB	Ty3-Gypsy	Retand
subB-Retand2	subB	Ty1-Copia	SIRE
subB-SIRE	subB	Ty3-Gypsy	Athila
subB-Athila	subB	Ty3-Gypsy	Retand

## Sheet: Table S6
Table S6. ChIP/Input ratio of centromeric repeats in P. purpureum ‘Purple’
Cluster	ChIP Hits	Input Hits	ChIP/Input Ratio
1	3082756	113338	27.1997
2	7965	24876	0.320188
3	5164	20273	0.254723
4	7104	16334	0.434921
5	8120	21548	0.376833
6	5915	17014	0.347655
7	6638	14579	0.455312
8	6014	16118	0.373123
9	6444	17623	0.365659
10	6199	15093	0.41072
11	5008	15171	0.330103
12	6166	14650	0.420887
13	6809	17130	0.39749
14	4700	12825	0.366472
15	4585	13075	0.350669
16	4688	15296	0.306485
17	6455	16306	0.395867
18	6789	16940	0.400767
19	6255	17558	0.356248
20	3295	13006	0.253345
21	5329	13441	0.396473
22	3967	11440	0.346766
23	3081	8935	0.344824
24	3346	11081	0.301958
25	4347	11668	0.372557
26	4628	14830	0.31207
27	5074	10828	0.4686
28	4079	12966	0.314592
29	4244	10802	0.39289
30	5078	13862	0.366325
31	4694	14234	0.329774
32	5303	13656	0.388327
33	5043	12880	0.391537
34	5594	14466	0.3867
35	4677	11654	0.401321
36	5346	12992	0.411484
37	4935	14011	0.352223
38	5634	13399	0.420479
39	4929	13231	0.372534
40	2425	3813	0.635982
41	4020	11319	0.355155
42	2486	9650	0.257617
43	5278	11339	0.465473
44	4675	13127	0.356136
45	4082	10878	0.375253
46	4295	11794	0.364168
47	5081	14320	0.354818
48	4595	13995	0.328332
49	3828	9012	0.424767
50	3637	9411	0.386463
51	3095	10206	0.303253
52	4485	12509	0.358542
53	3083	9473	0.325451
54	3957	11661	0.339336
55	3041	9122	0.33337
56	3492	9787	0.3568
57	3404	8230	0.413609
58	3587	9820	0.365275
59	3259	8024	0.406157
60	4357	11799	0.369269
61	1818	7282	0.249657
62	4906	14903	0.329195
63	3020	9674	0.312177
64	3354	7939	0.422471
65	10150	7263	1.39749
66	3489	8920	0.391143
67	3194	7451	0.428667
68	2371	8112	0.292283
69	1506	4160	0.362019
70	2658	7910	0.33603
71	2778	6289	0.441724
72	1983	6816	0.290933
73	2779	7212	0.38533
74	2899	7081	0.409405
75	2197	5552	0.395713
76	2862	6160	0.46461
77	2306	7077	0.325844
78	2517	6535	0.385157
79	1752	6923	0.253069
80	1495	4829	0.309588
81	1683	6907	0.243666
82	2521	6343	0.397446
83	1971	5449	0.361718
84	2060	4137	0.497945
85	2287	6054	0.377767
86	4014	5598	0.717042
87	1530	4958	0.308592
88	1198	4401	0.272211
89	1400	4927	0.284149
90	1611	4826	0.333817
91	1762	5251	0.335555
92	1475	5191	0.284146
93	1958	6001	0.326279
94	1156	3398	0.3402
95	2425	5830	0.415952
96	1967	6264	0.314017
97	731	2070	0.35314
98	2023	5727	0.353239
99	1077	2602	0.413912
100	2024	4737	0.427275
101	1841	4142	0.444471
102	1888	3989	0.473302
103	820	3011	0.272335
104	1204	3665	0.328513
105	681	1297	0.525058
106	1140	3515	0.324324
107	1628	3484	0.467279
108	1729	4513	0.383115
109	1643	3513	0.467691
110	1364	3437	0.396858
111	1783	3429	0.519977
112	793	2155	0.367981
113	1479	4005	0.369288
114	1208	3646	0.331322
115	822	2908	0.282669
116	1325	3931	0.337064
117	1236	3923	0.315065
118	574	2295	0.250109
119	1478	3201	0.461731
120	851	1389	0.612671
121	1172	3261	0.359399
122	1174	3247	0.361565
123	704	2287	0.307827
124	1112	2440	0.455738
125	1020	3192	0.319549
126	4204	6763	0.621618
127	817	2521	0.324078
128	643	2321	0.277036
129	1207	3441	0.35077
130	491	1008	0.487103
131	731	2206	0.331369
132	867	2545	0.340668
133	734	2225	0.329888
134	572	1598	0.357947
135	490	1192	0.411074
136	764	1433	0.533147
137	936	2445	0.382822
138	1069	2482	0.430701
139	450	1126	0.399645
140	427	670	0.637313
141	809	2416	0.334851
142	371	472	0.786017
143	538	1025	0.524878
144	507	1538	0.329649
145	838	1640	0.510976
146	527	820	0.642683
147	498	1365	0.364835
148	549	1602	0.342697
149	532	967	0.550155
150	731	1892	0.386364

## Sheet: Table S7
Table S7. The length and number of CentP monomer in P. purpureum ‘Purple’
Chromosome	Monomer	Monomer length (bp)	Monomer count
Chr1A'	CentP-138	138	19581
Chr2A'	CentP-138	138	7770
Chr2A'	CentP-156	156	2283
Chr3A'	CentP-138	138	6705
Chr3A'	CentP-156	156	1790
Chr4A'	CentP-138	138	17458
Chr5A'	CentP-138	138	12646
Chr5A'	CentP-156	156	429
Chr6A'	CentP-138	138	21373
Chr6A'	CentP-156	156	1594
Chr7A'	CentP-156	156	18022
Chr1B	CentP-156	156	10346
Chr2B	CentP-156	156	8602
Chr3B	CentP-156	156	8915
Chr4B	CentP-156	156	10527
Chr5B	CentP-148	148	24250
Chr6B	CentP-156	156	25017
Chr7B	CentP-156	156	17980

## Sheet: Table S8
Table S8. The length and number of CentP HOR in P. purpureum ‘Purple’
Monomer	HOR length (monomers)	HOR count
CentP-138	1	9904
	2	3367
	3	941
	4	404
	5	130
	6	62
	7	28
	8	29
	9	12
	10	9
	11	10
	12	3
	13	3
	14	5
	15	1
	17	1
	18	1
	19	1
	20	1
CentP-148	1	2229
	2	666
	3	187
	4	106
	5	35
	6	12
	7	15
	8	15
	9	11
	10	1
	11	5
	12	2
	13	1
	15	2
CentP-156	1	10998
	2	4231
	3	1450
	4	599
	5	230
	6	118
	7	83
	8	49
	9	23
	10	15
	11	11
	12	9
	13	6
	14	3
	15	1
	24	1

## Sheet: Table S9
Table S9. Chromosome distribution, length, and distance of CentP HOR in P. purpureum ‘Purple’
Chromosome	Start	End	HOR	HOR length (monomers)	HOR distance (bp)	Monomer
Chr1A'	87177619	87180624	Chr1A'_R10L4	4	3006	CentP-138
Chr1A'	87233137	87236833	Chr1A'_R10L4	4	3697	CentP-138
Chr1A'	88111855	88113083	Chr1A'_R10L4	4	1229	CentP-138
Chr1A'	88164183	88167732	Chr1A'_R10L4	4	3550	CentP-138
Chr1A'	88168821	88181223	Chr1A'_R10L4	4	12403	CentP-138
Chr1A'	88189523	88192248	Chr1A'_R10L4	4	2726	CentP-138
Chr1A'	88192384	88194838	Chr1A'_R10L4	4	2455	CentP-138
Chr1A'	88194974	88196473	Chr1A'_R10L4	4	1500	CentP-138
Chr1A'	88196745	88199469	Chr1A'_R10L4	4	2725	CentP-138
Chr1A'	88199605	88202056	Chr1A'_R10L4	4	2452	CentP-138
Chr1A'	88202192	88206822	Chr1A'_R10L4	4	4631	CentP-138
Chr1A'	88208729	88210228	Chr1A'_R10L4	4	1500	CentP-138
Chr1A'	88210500	88213225	Chr1A'_R10L4	4	2726	CentP-138
Chr1A'	88213361	88214860	Chr1A'_R10L4	4	1500	CentP-138
Chr1A'	88215132	88217994	Chr1A'_R10L4	4	2863	CentP-138
Chr1A'	88218130	88219629	Chr1A'_R10L4	4	1500	CentP-138
Chr1A'	88219901	88221674	Chr1A'_R10L4	4	1774	CentP-138
Chr1A'	88221946	88224398	Chr1A'_R10L4	4	2453	CentP-138
Chr1A'	88224399	88226583	Chr1A'_R10L4	4	2185	CentP-138
Chr1A'	88227536	88229988	Chr1A'_R10L4	4	2453	CentP-138
Chr1A'	88233671	88240894	Chr1A'_R10L4	4	7224	CentP-138
Chr1A'	88241442	88243896	Chr1A'_R10L4	4	2455	CentP-138
Chr1A'	88277211	88279121	Chr1A'_R10L4	4	1911	CentP-138
Chr1A'	88282401	88283627	Chr1A'_R10L4	4	1227	CentP-138
Chr1A'	88283765	88286088	Chr1A'_R10L4	4	2324	CentP-138
Chr1A'	88286225	88287858	Chr1A'_R10L4	4	1634	CentP-138
Chr1A'	88294135	88299461	Chr1A'_R10L4	4	5327	CentP-138
Chr1A'	88305610	88307248	Chr1A'_R10L4	4	1639	CentP-138
Chr1A'	88307943	88309308	Chr1A'_R10L4	4	1366	CentP-138
Chr1A'	88309855	88311766	Chr1A'_R10L4	4	1912	CentP-138
Chr1A'	88313407	88321473	Chr1A'_R10L4	4	8067	CentP-138
Chr1A'	88330901	88334588	Chr1A'_R10L4	4	3688	CentP-138
Chr1A'	88413975	88416164	Chr1A'_R10L4	4	2190	CentP-138
Chr1A'	88540023	88542887	Chr1A'_R10L4	4	2865	CentP-138
Chr1A'	88559956	88563098	Chr1A'_R10L4	4	3143	CentP-138
Chr1A'	88568965	88571967	Chr1A'_R10L4	4	3003	CentP-138
Chr1A'	88659660	88663076	Chr1A'_R10L4	4	3417	CentP-138
Chr1A'	88758737	88760240	Chr1A'_R10L4	4	1504	CentP-138
Chr1A'	88783089	88786097	Chr1A'_R10L4	4	3009	CentP-138
Chr1A'	88862339	88864252	Chr1A'_R10L4	4	1914	CentP-138
Chr1A'	88900836	88902337	Chr1A'_R10L4	4	1502	CentP-138
Chr1A'	88914356	88931165	Chr1A'_R10L4	4	16810	CentP-138
Chr1A'	88931597	88943762	Chr1A'_R10L4	4	12166	CentP-138
Chr1A'	88948539	88950588	Chr1A'_R10L4	4	2050	CentP-138
Chr1A'	88950999	88952366	Chr1A'_R10L4	4	1368	CentP-138
Chr1A'	88977387	88978892	Chr1A'_R10L4	4	1506	CentP-138
Chr1A'	88981766	88983270	Chr1A'_R10L4	4	1505	CentP-138
Chr1A'	88983729	88986464	Chr1A'_R10L4	4	2736	CentP-138
Chr1A'	89002757	89004397	Chr1A'_R10L4	4	1641	CentP-138
Chr1A'	84669873	84670148	Chr1A'_R1L1	1	276	CentP-138
Chr1A'	84670286	84670560	Chr1A'_R1L1	1	275	CentP-138
Chr1A'	84670835	84671110	Chr1A'_R1L1	1	276	CentP-138
Chr1A'	84671248	84671523	Chr1A'_R1L1	1	276	CentP-138
Chr1A'	84671934	84672346	Chr1A'_R1L1	1	413	CentP-138
Chr1A'	84672483	84672758	Chr1A'_R1L1	1	276	CentP-138
Chr1A'	84673169	84673443	Chr1A'_R1L1	1	275	CentP-138
Chr1A'	84673990	84674263	Chr1A'_R1L1	1	274	CentP-138
Chr1A'	84674400	84674672	Chr1A'_R1L1	1	273	CentP-138
Chr1A'	84675083	84675358	Chr1A'_R1L1	1	276	CentP-138
Chr1A'	84675496	84675770	Chr1A'_R1L1	1	275	CentP-138
Chr1A'	84675907	84676181	Chr1A'_R1L1	1	275	CentP-138
Chr1A'	84676318	84676868	Chr1A'_R1L1	1	551	CentP-138
Chr1A'	84677005	84677417	Chr1A'_R1L1	1	413	CentP-138
Chr1A'	84677829	84678379	Chr1A'_R1L1	1	551	CentP-138
Chr1A'	84678516	84679066	Chr1A'_R1L1	1	551	CentP-138
Chr1A'	84679203	84679615	Chr1A'_R1L1	1	413	CentP-138
Chr1A'	84679752	84680026	Chr1A'_R1L1	1	275	CentP-138
Chr1A'	84680849	84681123	Chr1A'_R1L1	1	275	CentP-138
Chr1A'	84681672	84682356	Chr1A'_R1L1	1	685	CentP-138
Chr1A'	84683040	84683314	Chr1A'_R1L1	1	275	CentP-138
Chr1A'	84683725	84684273	Chr1A'_R1L1	1	549	CentP-138
Chr1A'	84684685	84684959	Chr1A'_R1L1	1	275	CentP-138
Chr1A'	84685096	84685506	Chr1A'_R1L1	1	411	CentP-138
Chr1A'	84685644	84685918	Chr1A'_R1L1	1	275	CentP-138
Chr1A'	84686055	84686329	Chr1A'_R1L1	1	275	CentP-138
Chr1A'	84686466	84687015	Chr1A'_R1L1	1	550	CentP-138
Chr1A'	84687701	84687976	Chr1A'_R1L1	1	276	CentP-138
Chr1A'	84688113	84688388	Chr1A'_R1L1	1	276	CentP-138
Chr1A'	84688800	84689211	Chr1A'_R1L1	1	412	CentP-138
Chr1A'	84689348	84689622	Chr1A'_R1L1	1	275	CentP-138
Chr1A'	84690035	84690585	Chr1A'_R1L1	1	551	CentP-138
Chr1A'	84691270	84691544	Chr1A'_R1L1	1	275	CentP-138
Chr1A'	84691681	84691956	Chr1A'_R1L1	1	276	CentP-138
Chr1A'	84693310	84693584	Chr1A'_R1L1	1	275	CentP-138
Chr1A'	84694132	84694545	Chr1A'_R1L1	1	414	CentP-138
Chr1A'	84694684	84694959	Chr1A'_R1L1	1	276	CentP-138
Chr1A'	84695919	84696194	Chr1A'_R1L1	1	276	CentP-138
Chr1A'	84696470	84696745	Chr1A'_R1L1	1	276	CentP-138
Chr1A'	84696884	84697159	Chr1A'_R1L1	1	276	CentP-138
Chr1A'	84698120	84698395	Chr1A'_R1L1	1	276	CentP-138
Chr1A'	84698671	84699360	Chr1A'_R1L1	1	690	CentP-138
Chr1A'	84700317	84700592	Chr1A'_R1L1	1	276	CentP-138
Chr1A'	84700729	84701554	Chr1A'_R1L1	1	826	CentP-138
Chr1A'	84701965	84702516	Chr1A'_R1L1	1	552	CentP-138
Chr1A'	84702654	84703342	Chr1A'_R1L1	1	689	CentP-138
Chr1A'	84703753	84704166	Chr1A'_R1L1	1	414	CentP-138
Chr1A'	84704569	84704982	Chr1A'_R1L1	1	414	CentP-138
Chr1A'	84705530	84705943	Chr1A'_R1L1	1	414	CentP-138
Chr1A'	84706081	84706769	Chr1A'_R1L1	1	689	CentP-138
Chr1A'	84707319	84707732	Chr1A'_R1L1	1	414	CentP-138
Chr1A'	84707870	84708558	Chr1A'_R1L1	1	689	CentP-138
Chr1A'	84709107	84709381	Chr1A'_R1L1	1	275	CentP-138
Chr1A'	84709509	84710197	Chr1A'_R1L1	1	689	CentP-138
Chr1A'	84710745	84711157	Chr1A'_R1L1	1	413	CentP-138
Chr1A'	84711704	84711979	Chr1A'_R1L1	1	276	CentP-138
Chr1A'	84712528	84713214	Chr1A'_R1L1	1	687	CentP-138
Chr1A'	84713351	84713623	Chr1A'_R1L1	1	273	CentP-138
Chr1A'	84715485	84716172	Chr1A'_R1L1	1	688	CentP-138
Chr1A'	84716310	84716585	Chr1A'_R1L1	1	276	CentP-138
Chr1A'	84716723	84717549	Chr1A'_R1L1	1	827	CentP-138
Chr1A'	84717686	84718236	Chr1A'_R1L1	1	551	CentP-138
Chr1A'	84718419	84718693	Chr1A'_R1L1	1	275	CentP-138
Chr1A'	84718832	84719107	Chr1A'_R1L1	1	276	CentP-138
Chr1A'	84719467	84721259	Chr1A'_R1L1	1	1793	CentP-138
Chr1A'	84721340	84722165	Chr1A'_R1L1	1	826	CentP-138
Chr1A'	84722577	84723542	Chr1A'_R1L1	1	966	CentP-138
Chr1A'	84723956	84724644	Chr1A'_R1L1	1	689	CentP-138
Chr1A'	84724782	84725056	Chr1A'_R1L1	1	275	CentP-138
Chr1A'	84725468	84726433	Chr1A'_R1L1	1	966	CentP-138
Chr1A'	84726846	84727535	Chr1A'_R1L1	1	690	CentP-138
Chr1A'	84727673	84728224	Chr1A'_R1L1	1	552	CentP-138
Chr1A'	84728362	84728637	Chr1A'_R1L1	1	276	CentP-138
Chr1A'	84729049	84729876	Chr1A'_R1L1	1	828	CentP-138
Chr1A'	84730289	84730977	Chr1A'_R1L1	1	689	CentP-138
Chr1A'	84731115	84731389	Chr1A'_R1L1	1	275	CentP-138
Chr1A'	84731801	84732766	Chr1A'_R1L1	1	966	CentP-138
Chr1A'	84733455	84733868	Chr1A'_R1L1	1	414	CentP-138
Chr1A'	84734557	84734970	Chr1A'_R1L1	1	414	CentP-138
Chr1A'	84735519	84736482	Chr1A'_R1L1	1	964	CentP-138
Chr1A'	84736620	84736895	Chr1A'_R1L1	1	276	CentP-138
Chr1A'	84737033	84737446	Chr1A'_R1L1	1	414	CentP-138
Chr1A'	84737584	84737858	Chr1A'_R1L1	1	275	CentP-138
Chr1A'	84738270	84739372	Chr1A'_R1L1	1	1103	CentP-138
Chr1A'	84739509	84739784	Chr1A'_R1L1	1	276	CentP-138
Chr1A'	84740197	84740885	Chr1A'_R1L1	1	689	CentP-138
Chr1A'	84741023	84741297	Chr1A'_R1L1	1	275	CentP-138
Chr1A'	84741709	84742534	Chr1A'_R1L1	1	826	CentP-138
Chr1A'	84743173	84743724	Chr1A'_R1L1	1	552	CentP-138
Chr1A'	84743861	84744412	Chr1A'_R1L1	1	552	CentP-138
Chr1A'	84744550	84744825	Chr1A'_R1L1	1	276	CentP-138
Chr1A'	84744963	84745237	Chr1A'_R1L1	1	275	CentP-138
Chr1A'	84745374	84745649	Chr1A'_R1L1	1	276	CentP-138
Chr1A'	84745787	84746062	Chr1A'_R1L1	1	276	CentP-138
Chr1A'	84746377	84746928	Chr1A'_R1L1	1	552	CentP-138
Chr1A'	84747066	84747341	Chr1A'_R1L1	1	276	CentP-138
Chr1A'	84747479	84747753	Chr1A'_R1L1	1	275	CentP-138
Chr1A'	84747890	84748165	Chr1A'_R1L1	1	276	CentP-138
Chr1A'	84748577	84748990	Chr1A'_R1L1	1	414	CentP-138
Chr1A'	84749323	84749874	Chr1A'_R1L1	1	552	CentP-138
Chr1A'	84750012	84750699	Chr1A'_R1L1	1	688	CentP-138
Chr1A'	84750836	84751111	Chr1A'_R1L1	1	276	CentP-138
Chr1A'	84751523	84752074	Chr1A'_R1L1	1	552	CentP-138
Chr1A'	84752211	84752762	Chr1A'_R1L1	1	552	CentP-138
Chr1A'	84752900	84753175	Chr1A'_R1L1	1	276	CentP-138
Chr1A'	84753314	84753588	Chr1A'_R1L1	1	275	CentP-138
Chr1A'	84753725	84754000	Chr1A'_R1L1	1	276	CentP-138
Chr1A'	84754412	84754963	Chr1A'_R1L1	1	552	CentP-138
Chr1A'	84755099	84755649	Chr1A'_R1L1	1	551	CentP-138
Chr1A'	84755787	84756062	Chr1A'_R1L1	1	276	CentP-138
Chr1A'	84756200	84756474	Chr1A'_R1L1	1	275	CentP-138
Chr1A'	84756611	84756886	Chr1A'_R1L1	1	276	CentP-138
Chr1A'	84757615	84758028	Chr1A'_R1L1	1	414	CentP-138
Chr1A'	84758166	84758441	Chr1A'_R1L1	1	276	CentP-138
Chr1A'	84758579	84758853	Chr1A'_R1L1	1	275	CentP-138
Chr1A'	84758990	84759265	Chr1A'_R1L1	1	276	CentP-138
Chr1A'	84759677	84761190	Chr1A'_R1L1	1	1514	CentP-138
Chr1A'	84761505	84761780	Chr1A'_R1L1	1	276	CentP-138
Chr1A'	84761918	84762602	Chr1A'_R1L1	1	685	CentP-138
Chr1A'	84762934	84763346	Chr1A'_R1L1	1	413	CentP-138
Chr1A'	84763484	84764172	Chr1A'_R1L1	1	689	CentP-138
Chr1A'	84764413	84765101	Chr1A'_R1L1	1	689	CentP-138
Chr1A'	84765239	84766339	Chr1A'_R1L1	1	1101	CentP-138
Chr1A'	84766600	84767288	Chr1A'_R1L1	1	689	CentP-138
Chr1A'	84767427	84767701	Chr1A'_R1L1	1	275	CentP-138
Chr1A'	84767838	84768113	Chr1A'_R1L1	1	276	CentP-138
Chr1A'	84768251	84769488	Chr1A'_R1L1	1	1238	CentP-138
Chr1A'	84769626	84770452	Chr1A'_R1L1	1	827	CentP-138
Chr1A'	84770865	84771139	Chr1A'_R1L1	1	275	CentP-138
Chr1A'	84771276	84771551	Chr1A'_R1L1	1	276	CentP-138
Chr1A'	84771688	84772100	Chr1A'_R1L1	1	413	CentP-138
Chr1A'	84772238	84772925	Chr1A'_R1L1	1	688	CentP-138
Chr1A'	84773474	84773887	Chr1A'_R1L1	1	414	CentP-138
Chr1A'	84774301	84774575	Chr1A'_R1L1	1	275	CentP-138
Chr1A'	84774712	84775124	Chr1A'_R1L1	1	413	CentP-138
Chr1A'	84775261	84775537	Chr1A'_R1L1	1	277	CentP-138
Chr1A'	84775675	84776086	Chr1A'_R1L1	1	412	CentP-138
Chr1A'	84776224	84776498	Chr1A'_R1L1	1	275	CentP-138
Chr1A'	84776635	84777047	Chr1A'_R1L1	1	413	CentP-138
Chr1A'	84777184	84777459	Chr1A'_R1L1	1	276	CentP-138
Chr1A'	84777597	84778008	Chr1A'_R1L1	1	412	CentP-138
Chr1A'	84778146	84778834	Chr1A'_R1L1	1	689	CentP-138
Chr1A'	84778971	84779246	Chr1A'_R1L1	1	276	CentP-138
Chr1A'	84779384	84779796	Chr1A'_R1L1	1	413	CentP-138
Chr1A'	84779934	84780624	Chr1A'_R1L1	1	691	CentP-138
Chr1A'	84780762	84781174	Chr1A'_R1L1	1	413	CentP-138
Chr1A'	84781723	84782136	Chr1A'_R1L1	1	414	CentP-138
Chr1A'	84782549	84782823	Chr1A'_R1L1	1	275	CentP-138
Chr1A'	84782960	84783235	Chr1A'_R1L1	1	276	CentP-138
Chr1A'	84783373	84784061	Chr1A'_R1L1	1	689	CentP-138
Chr1A'	84784336	84784611	Chr1A'_R1L1	1	276	CentP-138
Chr1A'	84784749	84786127	Chr1A'_R1L1	1	1379	CentP-138
Chr1A'	84786265	84786539	Chr1A'_R1L1	1	275	CentP-138
Chr1A'	84786815	84787089	Chr1A'_R1L1	1	275	CentP-138
Chr1A'	84787637	84788187	Chr1A'_R1L1	1	551	CentP-138
Chr1A'	84788600	84789838	Chr1A'_R1L1	1	1239	CentP-138
Chr1A'	84789976	84790389	Chr1A'_R1L1	1	414	CentP-138
Chr1A'	84790527	84791766	Chr1A'_R1L1	1	1240	CentP-138
Chr1A'	84792043	84792317	Chr1A'_R1L1	1	275	CentP-138
Chr1A'	84792729	84793002	Chr1A'_R1L1	1	274	CentP-138
Chr1A'	84793414	84793689	Chr1A'_R1L1	1	276	CentP-138
Chr1A'	84794102	84795339	Chr1A'_R1L1	1	1238	CentP-138
Chr1A'	84795477	84795888	Chr1A'_R1L1	1	412	CentP-138
Chr1A'	84796026	84797127	Chr1A'_R1L1	1	1102	CentP-138
Chr1A'	84797403	84797678	Chr1A'_R1L1	1	276	CentP-138
Chr1A'	84797815	84798502	Chr1A'_R1L1	1	688	CentP-138
Chr1A'	84798778	84799053	Chr1A'_R1L1	1	276	CentP-138
Chr1A'	84799465	84799738	Chr1A'_R1L1	1	274	CentP-138
Chr1A'	84799876	84800426	Chr1A'_R1L1	1	551	CentP-138
Chr1A'	84800564	84800839	Chr1A'_R1L1	1	276	CentP-138
Chr1A'	84800977	84801252	Chr1A'_R1L1	1	276	CentP-138
Chr1A'	84801802	84802352	Chr1A'_R1L1	1	551	CentP-138
Chr1A'	84802490	84803866	Chr1A'_R1L1	1	1377	CentP-138
Chr1A'	84804004	84804279	Chr1A'_R1L1	1	276	CentP-138
Chr1A'	84804555	84804830	Chr1A'_R1L1	1	276	CentP-138
Chr1A'	84804968	84805243	Chr1A'_R1L1	1	276	CentP-138
Chr1A'	84805793	84806343	Chr1A'_R1L1	1	551	CentP-138
Chr1A'	84806481	84807857	Chr1A'_R1L1	1	1377	CentP-138
Chr1A'	84808544	84809782	Chr1A'_R1L1	1	1239	CentP-138
Chr1A'	84809920	84810195	Chr1A'_R1L1	1	276	CentP-138
Chr1A'	84810333	84811159	Chr1A'_R1L1	1	827	CentP-138
Chr1A'	84811297	84811986	Chr1A'_R1L1	1	690	CentP-138
Chr1A'	84812124	84813362	Chr1A'_R1L1	1	1239	CentP-138
Chr1A'	84813500	84813775	Chr1A'_R1L1	1	276	CentP-138
Chr1A'	84813913	84814602	Chr1A'_R1L1	1	690	CentP-138
Chr1A'	84814740	84815015	Chr1A'_R1L1	1	276	CentP-138
Chr1A'	84815153	84817494	Chr1A'_R1L1	1	2342	CentP-138
Chr1A'	84817771	84818184	Chr1A'_R1L1	1	414	CentP-138
Chr1A'	84818298	84818573	Chr1A'_R1L1	1	276	CentP-138
Chr1A'	84818711	84819262	Chr1A'_R1L1	1	552	CentP-138
Chr1A'	84819400	84819949	Chr1A'_R1L1	1	550	CentP-138
Chr1A'	84820086	84820361	Chr1A'_R1L1	1	276	CentP-138
Chr1A'	84820499	84820774	Chr1A'_R1L1	1	276	CentP-138
Chr1A'	84820912	84822289	Chr1A'_R1L1	1	1378	CentP-138
Chr1A'	84822428	84822703	Chr1A'_R1L1	1	276	CentP-138
Chr1A'	84822841	84823391	Chr1A'_R1L1	1	551	CentP-138
Chr1A'	84823529	84823802	Chr1A'_R1L1	1	274	CentP-138
Chr1A'	84823940	84824214	Chr1A'_R1L1	1	275	CentP-138
Chr1A'	84824489	84825039	Chr1A'_R1L1	1	551	CentP-138
Chr1A'	84825249	84826487	Chr1A'_R1L1	1	1239	CentP-138
Chr1A'	84826625	84827452	Chr1A'_R1L1	1	828	CentP-138
Chr1A'	84827590	84828555	Chr1A'_R1L1	1	966	CentP-138
Chr1A'	84828694	84828969	Chr1A'_R1L1	1	276	CentP-138
Chr1A'	84829107	84829382	Chr1A'_R1L1	1	276	CentP-138
Chr1A'	84829521	84831452	Chr1A'_R1L1	1	1932	CentP-138
Chr1A'	84831590	84832141	Chr1A'_R1L1	1	552	CentP-138
Chr1A'	84832554	84833105	Chr1A'_R1L1	1	552	CentP-138
Chr1A'	84833243	84833794	Chr1A'_R1L1	1	552	CentP-138
Chr1A'	84833932	84835999	Chr1A'_R1L1	1	2068	CentP-138
Chr1A'	84836137	84837653	Chr1A'_R1L1	1	1517	CentP-138
Chr1A'	84837791	84839583	Chr1A'_R1L1	1	1793	CentP-138
Chr1A'	84839723	84840825	Chr1A'_R1L1	1	1103	CentP-138
Chr1A'	84840963	84841238	Chr1A'_R1L1	1	276	CentP-138
Chr1A'	84841651	84842202	Chr1A'_R1L1	1	552	CentP-138
Chr1A'	84842340	84842891	Chr1A'_R1L1	1	552	CentP-138
Chr1A'	84843029	84843304	Chr1A'_R1L1	1	276	CentP-138
Chr1A'	84843442	84844132	Chr1A'_R1L1	1	691	CentP-138
Chr1A'	84844270	84844545	Chr1A'_R1L1	1	276	CentP-138
Chr1A'	84844683	84845372	Chr1A'_R1L1	1	690	CentP-138
Chr1A'	84845510	84845785	Chr1A'_R1L1	1	276	CentP-138
Chr1A'	84846178	84847278	Chr1A'_R1L1	1	1101	CentP-138
Chr1A'	84847416	84847691	Chr1A'_R1L1	1	276	CentP-138
Chr1A'	84847829	84848380	Chr1A'_R1L1	1	552	CentP-138
Chr1A'	84848519	84848793	Chr1A'_R1L1	1	275	CentP-138
Chr1A'	84848932	84849619	Chr1A'_R1L1	1	688	CentP-138
Chr1A'	84849757	84850032	Chr1A'_R1L1	1	276	CentP-138
Chr1A'	84850170	84850721	Chr1A'_R1L1	1	552	CentP-138
Chr1A'	84850859	84851272	Chr1A'_R1L1	1	414	CentP-138
Chr1A'	84851547	84852097	Chr1A'_R1L1	1	551	CentP-138
Chr1A'	84852511	84853199	Chr1A'_R1L1	1	689	CentP-138
Chr1A'	84853337	84853749	Chr1A'_R1L1	1	413	CentP-138
Chr1A'	84854026	84854301	Chr1A'_R1L1	1	276	CentP-138
Chr1A'	84854439	84854714	Chr1A'_R1L1	1	276	CentP-138
Chr1A'	84855128	84855678	Chr1A'_R1L1	1	551	CentP-138
Chr1A'	84855816	84856229	Chr1A'_R1L1	1	414	CentP-138
Chr1A'	84856367	84856779	Chr1A'_R1L1	1	413	CentP-138
Chr1A'	84857055	84857330	Chr1A'_R1L1	1	276	CentP-138
Chr1A'	84857468	84858157	Chr1A'_R1L1	1	690	CentP-138
Chr1A'	84858295	84858570	Chr1A'_R1L1	1	276	CentP-138
Chr1A'	84858846	84859120	Chr1A'_R1L1	1	275	CentP-138
Chr1A'	84859809	84860497	Chr1A'_R1L1	1	689	CentP-138
Chr1A'	84860635	84860910	Chr1A'_R1L1	1	276	CentP-138
Chr1A'	84861186	84861460	Chr1A'_R1L1	1	275	CentP-138
Chr1A'	84862149	84862837	Chr1A'_R1L1	1	689	CentP-138
Chr1A'	84862975	84863250	Chr1A'_R1L1	1	276	CentP-138
Chr1A'	84863388	84863663	Chr1A'_R1L1	1	276	CentP-138
Chr1A'	84864352	84864627	Chr1A'_R1L1	1	276	CentP-138
Chr1A'	84865041	84865592	Chr1A'_R1L1	1	552	CentP-138
Chr1A'	84865730	84866282	Chr1A'_R1L1	1	553	CentP-138
Chr1A'	84866420	84866695	Chr1A'_R1L1	1	276	CentP-138
Chr1A'	84867109	84867660	Chr1A'_R1L1	1	552	CentP-138
Chr1A'	84867798	84868350	Chr1A'_R1L1	1	553	CentP-138
Chr1A'	84868488	84868763	Chr1A'_R1L1	1	276	CentP-138
Chr1A'	84869452	84869727	Chr1A'_R1L1	1	276	CentP-138
Chr1A'	84869865	84870417	Chr1A'_R1L1	1	553	CentP-138
Chr1A'	84870555	84870829	Chr1A'_R1L1	1	275	CentP-138
Chr1A'	84870967	84871241	Chr1A'_R1L1	1	275	CentP-138
Chr1A'	84871379	84871931	Chr1A'_R1L1	1	553	CentP-138
Chr1A'	84872069	84872344	Chr1A'_R1L1	1	276	CentP-138
Chr1A'	84873033	84873307	Chr1A'_R1L1	1	275	CentP-138
Chr1A'	84873445	84873997	Chr1A'_R1L1	1	553	CentP-138
Chr1A'	84874135	84874410	Chr1A'_R1L1	1	276	CentP-138
Chr1A'	84874548	84874823	Chr1A'_R1L1	1	276	CentP-138
Chr1A'	84874961	84875236	Chr1A'_R1L1	1	276	CentP-138
Chr1A'	84875374	84875926	Chr1A'_R1L1	1	553	CentP-138
Chr1A'	84876064	84876338	Chr1A'_R1L1	1	275	CentP-138
Chr1A'	84876476	84876751	Chr1A'_R1L1	1	276	CentP-138
Chr1A'	84876889	84877164	Chr1A'_R1L1	1	276	CentP-138
Chr1A'	84877302	84877854	Chr1A'_R1L1	1	553	CentP-138
Chr1A'	84877992	84878266	Chr1A'_R1L1	1	275	CentP-138
Chr1A'	84878404	84878678	Chr1A'_R1L1	1	275	CentP-138
Chr1A'	84878816	84879230	Chr1A'_R1L1	1	415	CentP-138
Chr1A'	84879368	84879920	Chr1A'_R1L1	1	553	CentP-138
Chr1A'	84880058	84880610	Chr1A'_R1L1	1	553	CentP-138
Chr1A'	84880748	84881160	Chr1A'_R1L1	1	413	CentP-138
Chr1A'	84881298	84881572	Chr1A'_R1L1	1	275	CentP-138
Chr1A'	84881710	84881985	Chr1A'_R1L1	1	276	CentP-138
Chr1A'	84882123	84882398	Chr1A'_R1L1	1	276	CentP-138
Chr1A'	84882536	84883502	Chr1A'_R1L1	1	967	CentP-138
Chr1A'	84883640	84883915	Chr1A'_R1L1	1	276	CentP-138
Chr1A'	84884053	84884465	Chr1A'_R1L1	1	413	CentP-138
Chr1A'	84884603	84884877	Chr1A'_R1L1	1	275	CentP-138
Chr1A'	84885015	84885567	Chr1A'_R1L1	1	553	CentP-138
Chr1A'	84885705	84885979	Chr1A'_R1L1	1	275	CentP-138
Chr1A'	84886117	84886391	Chr1A'_R1L1	1	275	CentP-138
Chr1A'	84886529	84886804	Chr1A'_R1L1	1	276	CentP-138
Chr1A'	84886942	84887217	Chr1A'_R1L1	1	276	CentP-138
Chr1A'	84887355	84888321	Chr1A'_R1L1	1	967	CentP-138
Chr1A'	84888459	84888734	Chr1A'_R1L1	1	276	CentP-138
Chr1A'	84888872	84889284	Chr1A'_R1L1	1	413	CentP-138
Chr1A'	84889422	84889696	Chr1A'_R1L1	1	275	CentP-138
Chr1A'	84889834	84890386	Chr1A'_R1L1	1	553	CentP-138
Chr1A'	84890524	84891490	Chr1A'_R1L1	1	967	CentP-138
Chr1A'	84891628	84891903	Chr1A'_R1L1	1	276	CentP-138
Chr1A'	84892041	84892452	Chr1A'_R1L1	1	412	CentP-138
Chr1A'	84892865	84893140	Chr1A'_R1L1	1	276	CentP-138
Chr1A'	84893278	84893691	Chr1A'_R1L1	1	414	CentP-138
Chr1A'	84893829	84894103	Chr1A'_R1L1	1	275	CentP-138
Chr1A'	84894241	84895346	Chr1A'_R1L1	1	1106	CentP-138
Chr1A'	84895484	84895759	Chr1A'_R1L1	1	276	CentP-138
Chr1A'	84895897	84896308	Chr1A'_R1L1	1	412	CentP-138
Chr1A'	84896446	84896721	Chr1A'_R1L1	1	276	CentP-138
Chr1A'	84896859	84897134	Chr1A'_R1L1	1	276	CentP-138
Chr1A'	84897272	84897547	Chr1A'_R1L1	1	276	CentP-138
Chr1A'	84897685	84898097	Chr1A'_R1L1	1	413	CentP-138
Chr1A'	84898235	84898509	Chr1A'_R1L1	1	275	CentP-138
Chr1A'	84898647	84899199	Chr1A'_R1L1	1	553	CentP-138
Chr1A'	84899337	84900303	Chr1A'_R1L1	1	967	CentP-138
Chr1A'	84915214	84915625	Chr1A'_R1L1	1	412	CentP-138
Chr1A'	84915763	84916038	Chr1A'_R1L1	1	276	CentP-138
Chr1A'	84916176	84916451	Chr1A'_R1L1	1	276	CentP-138
Chr1A'	84916589	84916864	Chr1A'_R1L1	1	276	CentP-138
Chr1A'	84917002	84917414	Chr1A'_R1L1	1	413	CentP-138
Chr1A'	84917552	84917826	Chr1A'_R1L1	1	275	CentP-138
Chr1A'	84917964	84918516	Chr1A'_R1L1	1	553	CentP-138
Chr1A'	84918654	84919758	Chr1A'_R1L1	1	1105	CentP-138
Chr1A'	84919896	84920171	Chr1A'_R1L1	1	276	CentP-138
Chr1A'	84920309	84920584	Chr1A'_R1L1	1	276	CentP-138
Chr1A'	84920722	84921134	Chr1A'_R1L1	1	413	CentP-138
Chr1A'	84921272	84921546	Chr1A'_R1L1	1	275	CentP-138
Chr1A'	84921684	84922235	Chr1A'_R1L1	1	552	CentP-138
Chr1A'	84922373	84923339	Chr1A'_R1L1	1	967	CentP-138
Chr1A'	84923477	84923752	Chr1A'_R1L1	1	276	CentP-138
Chr1A'	84923890	84924301	Chr1A'_R1L1	1	412	CentP-138
Chr1A'	84924438	84924713	Chr1A'_R1L1	1	276	CentP-138
Chr1A'	84925126	84925538	Chr1A'_R1L1	1	413	CentP-138
Chr1A'	84925676	84926365	Chr1A'_R1L1	1	690	CentP-138
Chr1A'	84926503	84926778	Chr1A'_R1L1	1	276	CentP-138
Chr1A'	84926916	84927607	Chr1A'_R1L1	1	692	CentP-138
Chr1A'	84927745	84928020	Chr1A'_R1L1	1	276	CentP-138
Chr1A'	84928158	84928570	Chr1A'_R1L1	1	413	CentP-138
Chr1A'	84928708	84928982	Chr1A'_R1L1	1	275	CentP-138
Chr1A'	84929120	84929532	Chr1A'_R1L1	1	413	CentP-138
Chr1A'	84929669	84929944	Chr1A'_R1L1	1	276	CentP-138
Chr1A'	84930082	84930357	Chr1A'_R1L1	1	276	CentP-138
Chr1A'	84930495	84931598	Chr1A'_R1L1	1	1104	CentP-138
Chr1A'	84931736	84932011	Chr1A'_R1L1	1	276	CentP-138
Chr1A'	84932149	84932424	Chr1A'_R1L1	1	276	CentP-138
Chr1A'	84932562	84933528	Chr1A'_R1L1	1	967	CentP-138
Chr1A'	84934376	84934651	Chr1A'_R1L1	1	276	CentP-138
Chr1A'	84934789	84935341	Chr1A'_R1L1	1	553	CentP-138
Chr1A'	84935479	84935754	Chr1A'_R1L1	1	276	CentP-138
Chr1A'	84936093	84936919	Chr1A'_R1L1	1	827	CentP-138
Chr1A'	84937057	84937331	Chr1A'_R1L1	1	275	CentP-138
Chr1A'	84937469	84938022	Chr1A'_R1L1	1	554	CentP-138
Chr1A'	84938160	84938435	Chr1A'_R1L1	1	276	CentP-138
Chr1A'	84938573	84939681	Chr1A'_R1L1	1	1109	CentP-138
Chr1A'	84939819	84940097	Chr1A'_R1L1	1	279	CentP-138
Chr1A'	84940235	84940647	Chr1A'_R1L1	1	413	CentP-138
Chr1A'	84940785	84941059	Chr1A'_R1L1	1	275	CentP-138
Chr1A'	84941197	84941749	Chr1A'_R1L1	1	553	CentP-138
Chr1A'	84941887	84942162	Chr1A'_R1L1	1	276	CentP-138
Chr1A'	84942300	84942714	Chr1A'_R1L1	1	415	CentP-138
Chr1A'	84942852	84943127	Chr1A'_R1L1	1	276	CentP-138
Chr1A'	84943265	84944369	Chr1A'_R1L1	1	1105	CentP-138
Chr1A'	84944507	84944782	Chr1A'_R1L1	1	276	CentP-138
Chr1A'	84944920	84945886	Chr1A'_R1L1	1	967	CentP-138
Chr1A'	84946024	84946298	Chr1A'_R1L1	1	275	CentP-138
Chr1A'	84946436	84946988	Chr1A'_R1L1	1	553	CentP-138
Chr1A'	84947126	84947540	Chr1A'_R1L1	1	415	CentP-138
Chr1A'	84947678	84947953	Chr1A'_R1L1	1	276	CentP-138
Chr1A'	84948091	84949193	Chr1A'_R1L1	1	1103	CentP-138
Chr1A'	84949331	84949606	Chr1A'_R1L1	1	276	CentP-138
Chr1A'	84949744	84950295	Chr1A'_R1L1	1	552	CentP-138
Chr1A'	84950433	84950708	Chr1A'_R1L1	1	276	CentP-138
Chr1A'	84950846	84951258	Chr1A'_R1L1	1	413	CentP-138
Chr1A'	84951671	84951945	Chr1A'_R1L1	1	275	CentP-138
Chr1A'	84952083	84952496	Chr1A'_R1L1	1	414	CentP-138
Chr1A'	84952634	84953047	Chr1A'_R1L1	1	414	CentP-138
Chr1A'	84953459	84954702	Chr1A'_R1L1	1	1244	CentP-138
Chr1A'	84954977	84955252	Chr1A'_R1L1	1	276	CentP-138
Chr1A'	84955390	84955665	Chr1A'_R1L1	1	276	CentP-138
Chr1A'	84955803	84956077	Chr1A'_R1L1	1	275	CentP-138
Chr1A'	84956215	84956767	Chr1A'_R1L1	1	553	CentP-138
Chr1A'	84957180	84957455	Chr1A'_R1L1	1	276	CentP-138
Chr1A'	84957593	84958003	Chr1A'_R1L1	1	411	CentP-138
Chr1A'	84958141	84958691	Chr1A'_R1L1	1	551	CentP-138
Chr1A'	84958829	84959381	Chr1A'_R1L1	1	553	CentP-138
Chr1A'	84959519	84960487	Chr1A'_R1L1	1	969	CentP-138
Chr1A'	84960625	84960898	Chr1A'_R1L1	1	274	CentP-138
Chr1A'	84961036	84961586	Chr1A'_R1L1	1	551	CentP-138
Chr1A'	84961724	84961999	Chr1A'_R1L1	1	276	CentP-138
Chr1A'	84962137	84962689	Chr1A'_R1L1	1	553	CentP-138
Chr1A'	84962827	84963928	Chr1A'_R1L1	1	1102	CentP-138
Chr1A'	84964066	84964618	Chr1A'_R1L1	1	553	CentP-138
Chr1A'	84964756	84965031	Chr1A'_R1L1	1	276	CentP-138
Chr1A'	84965169	84965444	Chr1A'_R1L1	1	276	CentP-138
Chr1A'	84965582	84965859	Chr1A'_R1L1	1	278	CentP-138
Chr1A'	84965997	84966688	Chr1A'_R1L1	1	692	CentP-138
Chr1A'	84966826	84967101	Chr1A'_R1L1	1	276	CentP-138
Chr1A'	84967239	84967791	Chr1A'_R1L1	1	553	CentP-138
Chr1A'	84967929	84969032	Chr1A'_R1L1	1	1104	CentP-138
Chr1A'	84969170	84969722	Chr1A'_R1L1	1	553	CentP-138
Chr1A'	84969860	84970271	Chr1A'_R1L1	1	412	CentP-138
Chr1A'	84970545	84971235	Chr1A'_R1L1	1	691	CentP-138
Chr1A'	84971511	84972616	Chr1A'_R1L1	1	1106	CentP-138
Chr1A'	84972754	84973719	Chr1A'_R1L1	1	966	CentP-138
Chr1A'	84973857	84974132	Chr1A'_R1L1	1	276	CentP-138
Chr1A'	84974270	84974545	Chr1A'_R1L1	1	276	CentP-138
Chr1A'	84974683	84975648	Chr1A'_R1L1	1	966	CentP-138
Chr1A'	84975923	84976475	Chr1A'_R1L1	1	553	CentP-138
Chr1A'	84976613	84977579	Chr1A'_R1L1	1	967	CentP-138
Chr1A'	84977717	84978546	Chr1A'_R1L1	1	830	CentP-138
Chr1A'	84978684	84979510	Chr1A'_R1L1	1	827	CentP-138
Chr1A'	84979648	84979922	Chr1A'_R1L1	1	275	CentP-138
Chr1A'	84980060	84980334	Chr1A'_R1L1	1	275	CentP-138
Chr1A'	84980472	84981301	Chr1A'_R1L1	1	830	CentP-138
Chr1A'	84981441	84981716	Chr1A'_R1L1	1	276	CentP-138
Chr1A'	84981854	84982270	Chr1A'_R1L1	1	417	CentP-138
Chr1A'	84982408	84982682	Chr1A'_R1L1	1	275	CentP-138
Chr1A'	84982820	84983094	Chr1A'_R1L1	1	275	CentP-138
Chr1A'	84983232	84984060	Chr1A'_R1L1	1	829	CentP-138
Chr1A'	84984198	84984473	Chr1A'_R1L1	1	276	CentP-138
Chr1A'	84984611	84985300	Chr1A'_R1L1	1	690	CentP-138
Chr1A'	84985438	84985713	Chr1A'_R1L1	1	276	CentP-138
Chr1A'	84985851	84986126	Chr1A'_R1L1	1	276	CentP-138
Chr1A'	84986264	84987225	Chr1A'_R1L1	1	962	CentP-138
Chr1A'	84987638	84987913	Chr1A'_R1L1	1	276	CentP-138
Chr1A'	84988051	84988325	Chr1A'_R1L1	1	275	CentP-138
Chr1A'	84988463	84988876	Chr1A'_R1L1	1	414	CentP-138
Chr1A'	84989235	84990062	Chr1A'_R1L1	1	828	CentP-138
Chr1A'	84990200	84990475	Chr1A'_R1L1	1	276	CentP-138
Chr1A'	84990613	84990887	Chr1A'_R1L1	1	275	CentP-138
Chr1A'	84991025	84992680	Chr1A'_R1L1	1	1656	CentP-138
Chr1A'	84992818	84993095	Chr1A'_R1L1	1	278	CentP-138
Chr1A'	84993233	84993509	Chr1A'_R1L1	1	277	CentP-138
Chr1A'	84993647	84994474	Chr1A'_R1L1	1	828	CentP-138
Chr1A'	84994887	84995162	Chr1A'_R1L1	1	276	CentP-138
Chr1A'	84995300	84995575	Chr1A'_R1L1	1	276	CentP-138
Chr1A'	84995713	84996404	Chr1A'_R1L1	1	692	CentP-138
Chr1A'	84996542	84997368	Chr1A'_R1L1	1	827	CentP-138
Chr1A'	84997507	84997782	Chr1A'_R1L1	1	276	CentP-138
Chr1A'	84997920	84998195	Chr1A'_R1L1	1	276	CentP-138
Chr1A'	84998333	84999572	Chr1A'_R1L1	1	1240	CentP-138
Chr1A'	84999710	84999985	Chr1A'_R1L1	1	276	CentP-138
Chr1A'	85000123	85001089	Chr1A'_R1L1	1	967	CentP-138
Chr1A'	85001228	85001779	Chr1A'_R1L1	1	552	CentP-138
Chr1A'	85001917	85002192	Chr1A'_R1L1	1	276	CentP-138
Chr1A'	85002330	85002605	Chr1A'_R1L1	1	276	CentP-138
Chr1A'	85002743	85003568	Chr1A'_R1L1	1	826	CentP-138
Chr1A'	85003706	85004395	Chr1A'_R1L1	1	690	CentP-138
Chr1A'	85004809	85005360	Chr1A'_R1L1	1	552	CentP-138
Chr1A'	85005498	85005773	Chr1A'_R1L1	1	276	CentP-138
Chr1A'	85005911	85006186	Chr1A'_R1L1	1	276	CentP-138
Chr1A'	85006324	85006737	Chr1A'_R1L1	1	414	CentP-138
Chr1A'	85006875	85007150	Chr1A'_R1L1	1	276	CentP-138
Chr1A'	85007288	85007562	Chr1A'_R1L1	1	275	CentP-138
Chr1A'	85007700	85008391	Chr1A'_R1L1	1	692	CentP-138
Chr1A'	85008528	85009354	Chr1A'_R1L1	1	827	CentP-138
Chr1A'	85009492	85009767	Chr1A'_R1L1	1	276	CentP-138
Chr1A'	85009905	85010180	Chr1A'_R1L1	1	276	CentP-138
Chr1A'	85010319	85010870	Chr1A'_R1L1	1	552	CentP-138
Chr1A'	85011008	85011283	Chr1A'_R1L1	1	276	CentP-138
Chr1A'	85011421	85012107	Chr1A'_R1L1	1	687	CentP-138
Chr1A'	85012245	85012520	Chr1A'_R1L1	1	276	CentP-138
Chr1A'	85012658	85013070	Chr1A'_R1L1	1	413	CentP-138
Chr1A'	85013208	85013759	Chr1A'_R1L1	1	552	CentP-138
Chr1A'	85013897	85014172	Chr1A'_R1L1	1	276	CentP-138
Chr1A'	85014310	85014861	Chr1A'_R1L1	1	552	CentP-138
Chr1A'	85014999	85015963	Chr1A'_R1L1	1	965	CentP-138
Chr1A'	85016101	85016376	Chr1A'_R1L1	1	276	CentP-138
Chr1A'	85016514	85017065	Chr1A'_R1L1	1	552	CentP-138
Chr1A'	85017205	85018170	Chr1A'_R1L1	1	966	CentP-138
Chr1A'	85018308	85018583	Chr1A'_R1L1	1	276	CentP-138
Chr1A'	85018721	85019272	Chr1A'_R1L1	1	552	CentP-138
Chr1A'	85019410	85019685	Chr1A'_R1L1	1	276	CentP-138
Chr1A'	85019823	85020374	Chr1A'_R1L1	1	552	CentP-138
Chr1A'	85020512	85020787	Chr1A'_R1L1	1	276	CentP-138
Chr1A'	85020925	85021476	Chr1A'_R1L1	1	552	CentP-138
Chr1A'	85021614	85021889	Chr1A'_R1L1	1	276	CentP-138
Chr1A'	85022027	85022578	Chr1A'_R1L1	1	552	CentP-138
Chr1A'	85022716	85023682	Chr1A'_R1L1	1	967	CentP-138
Chr1A'	85023820	85024652	Chr1A'_R1L1	1	833	CentP-138
Chr1A'	85024790	85025065	Chr1A'_R1L1	1	276	CentP-138
Chr1A'	85025203	85026030	Chr1A'_R1L1	1	828	CentP-138
Chr1A'	85026168	85026995	Chr1A'_R1L1	1	828	CentP-138
Chr1A'	85027408	85028235	Chr1A'_R1L1	1	828	CentP-138
Chr1A'	85028373	85028649	Chr1A'_R1L1	1	277	CentP-138
Chr1A'	85028787	85029338	Chr1A'_R1L1	1	552	CentP-138
Chr1A'	85029476	85029751	Chr1A'_R1L1	1	276	CentP-138
Chr1A'	85029889	85030440	Chr1A'_R1L1	1	552	CentP-138
Chr1A'	85030864	85031691	Chr1A'_R1L1	1	828	CentP-138
Chr1A'	85031829	85032794	Chr1A'_R1L1	1	966	CentP-138
Chr1A'	85032932	85033207	Chr1A'_R1L1	1	276	CentP-138
Chr1A'	85033346	85034174	Chr1A'_R1L1	1	829	CentP-138
Chr1A'	85034312	85034587	Chr1A'_R1L1	1	276	CentP-138
Chr1A'	85034725	85035829	Chr1A'_R1L1	1	1105	CentP-138
Chr1A'	85035967	85036242	Chr1A'_R1L1	1	276	CentP-138
Chr1A'	85036380	85036931	Chr1A'_R1L1	1	552	CentP-138
Chr1A'	85037069	85037344	Chr1A'_R1L1	1	276	CentP-138
Chr1A'	85037482	85037757	Chr1A'_R1L1	1	276	CentP-138
Chr1A'	85037895	85038169	Chr1A'_R1L1	1	275	CentP-138
Chr1A'	85038307	85038995	Chr1A'_R1L1	1	689	CentP-138
Chr1A'	85039133	85039962	Chr1A'_R1L1	1	830	CentP-138
Chr1A'	85040100	85040374	Chr1A'_R1L1	1	275	CentP-138
Chr1A'	85040512	85041475	Chr1A'_R1L1	1	964	CentP-138
Chr1A'	85041613	85041888	Chr1A'_R1L1	1	276	CentP-138
Chr1A'	85042026	85042300	Chr1A'_R1L1	1	275	CentP-138
Chr1A'	85042438	85043127	Chr1A'_R1L1	1	690	CentP-138
Chr1A'	85043265	85043816	Chr1A'_R1L1	1	552	CentP-138
Chr1A'	85043954	85044229	Chr1A'_R1L1	1	276	CentP-138
Chr1A'	85044367	85044642	Chr1A'_R1L1	1	276	CentP-138
Chr1A'	85044780	85045054	Chr1A'_R1L1	1	275	CentP-138
Chr1A'	85045192	85046708	Chr1A'_R1L1	1	1517	CentP-138
Chr1A'	85046846	85047397	Chr1A'_R1L1	1	552	CentP-138
Chr1A'	85047809	85048084	Chr1A'_R1L1	1	276	CentP-138
Chr1A'	85048222	85048773	Chr1A'_R1L1	1	552	CentP-138
Chr1A'	85048911	85049323	Chr1A'_R1L1	1	413	CentP-138
Chr1A'	85049461	85049736	Chr1A'_R1L1	1	276	CentP-138
Chr1A'	85049874	85050700	Chr1A'_R1L1	1	827	CentP-138
Chr1A'	85050838	85051802	Chr1A'_R1L1	1	965	CentP-138
Chr1A'	85051940	85052215	Chr1A'_R1L1	1	276	CentP-138
Chr1A'	85052353	85052628	Chr1A'_R1L1	1	276	CentP-138
Chr1A'	85052766	85053041	Chr1A'_R1L1	1	276	CentP-138
Chr1A'	85053179	85054420	Chr1A'_R1L1	1	1242	CentP-138
Chr1A'	85054558	85055109	Chr1A'_R1L1	1	552	CentP-138
Chr1A'	85055247	85055522	Chr1A'_R1L1	1	276	CentP-138
Chr1A'	85055660	85055935	Chr1A'_R1L1	1	276	CentP-138
Chr1A'	85056073	85056900	Chr1A'_R1L1	1	828	CentP-138
Chr1A'	85057038	85057313	Chr1A'_R1L1	1	276	CentP-138
Chr1A'	85057451	85058277	Chr1A'_R1L1	1	827	CentP-138
Chr1A'	85058415	85058690	Chr1A'_R1L1	1	276	CentP-138
Chr1A'	85058828	85059655	Chr1A'_R1L1	1	828	CentP-138
Chr1A'	85059793	85060618	Chr1A'_R1L1	1	826	CentP-138
Chr1A'	85060756	85061997	Chr1A'_R1L1	1	1242	CentP-138
Chr1A'	85062135	85062686	Chr1A'_R1L1	1	552	CentP-138
Chr1A'	85062824	85063375	Chr1A'_R1L1	1	552	CentP-138
Chr1A'	85063513	85065442	Chr1A'_R1L1	1	1930	CentP-138
Chr1A'	85065581	85071098	Chr1A'_R1L1	1	5518	CentP-138
Chr1A'	85071236	85071924	Chr1A'_R1L1	1	689	CentP-138
Chr1A'	85072062	85072475	Chr1A'_R1L1	1	414	CentP-138
Chr1A'	85072613	85072888	Chr1A'_R1L1	1	276	CentP-138
Chr1A'	85073026	85073301	Chr1A'_R1L1	1	276	CentP-138
Chr1A'	85073439	85073714	Chr1A'_R1L1	1	276	CentP-138
Chr1A'	85073852	85074127	Chr1A'_R1L1	1	276	CentP-138
Chr1A'	85074265	85074954	Chr1A'_R1L1	1	690	CentP-138
Chr1A'	85075092	85075643	Chr1A'_R1L1	1	552	CentP-138
Chr1A'	85075781	85076057	Chr1A'_R1L1	1	277	CentP-138
Chr1A'	85076195	85077020	Chr1A'_R1L1	1	826	CentP-138
Chr1A'	85077158	85077708	Chr1A'_R1L1	1	551	CentP-138
Chr1A'	85077846	85078121	Chr1A'_R1L1	1	276	CentP-138
Chr1A'	85078259	85078949	Chr1A'_R1L1	1	691	CentP-138
Chr1A'	85079087	85079362	Chr1A'_R1L1	1	276	CentP-138
Chr1A'	85079500	85080050	Chr1A'_R1L1	1	551	CentP-138
Chr1A'	85080188	85080463	Chr1A'_R1L1	1	276	CentP-138
Chr1A'	85080601	85081290	Chr1A'_R1L1	1	690	CentP-138
Chr1A'	85081565	85082115	Chr1A'_R1L1	1	551	CentP-138
Chr1A'	85082253	85082528	Chr1A'_R1L1	1	276	CentP-138
Chr1A'	85082941	85083354	Chr1A'_R1L1	1	414	CentP-138
Chr1A'	85083811	85084085	Chr1A'_R1L1	1	275	CentP-138
Chr1A'	85084222	85084497	Chr1A'_R1L1	1	276	CentP-138
Chr1A'	85084635	85085048	Chr1A'_R1L1	1	414	CentP-138
Chr1A'	85085186	85085461	Chr1A'_R1L1	1	276	CentP-138
Chr1A'	85085599	85086149	Chr1A'_R1L1	1	551	CentP-138
Chr1A'	85086563	85086838	Chr1A'_R1L1	1	276	CentP-138
Chr1A'	85086976	85087388	Chr1A'_R1L1	1	413	CentP-138
Chr1A'	85087844	85088258	Chr1A'_R1L1	1	415	CentP-138
Chr1A'	85088832	85089106	Chr1A'_R1L1	1	275	CentP-138
Chr1A'	85089519	85089932	Chr1A'_R1L1	1	414	CentP-138
Chr1A'	85090070	85090482	Chr1A'_R1L1	1	413	CentP-138
Chr1A'	85090620	85090894	Chr1A'_R1L1	1	275	CentP-138
Chr1A'	85091308	85091720	Chr1A'_R1L1	1	413	CentP-138
Chr1A'	85091858	85092270	Chr1A'_R1L1	1	413	CentP-138
Chr1A'	85092408	85092683	Chr1A'_R1L1	1	276	CentP-138
Chr1A'	85093096	85093371	Chr1A'_R1L1	1	276	CentP-138
Chr1A'	85093784	85094059	Chr1A'_R1L1	1	276	CentP-138
Chr1A'	85094197	85094609	Chr1A'_R1L1	1	413	CentP-138
Chr1A'	85094742	85095017	Chr1A'_R1L1	1	276	CentP-138
Chr1A'	85095430	85095843	Chr1A'_R1L1	1	414	CentP-138
Chr1A'	85095981	85096255	Chr1A'_R1L1	1	275	CentP-138
Chr1A'	85096393	85096668	Chr1A'_R1L1	1	276	CentP-138
Chr1A'	85097356	85097769	Chr1A'_R1L1	1	414	CentP-138
Chr1A'	85097907	85098181	Chr1A'_R1L1	1	275	CentP-138
Chr1A'	85098319	85098594	Chr1A'_R1L1	1	276	CentP-138
Chr1A'	85098732	85099146	Chr1A'_R1L1	1	415	CentP-138
Chr1A'	85099284	85099697	Chr1A'_R1L1	1	414	CentP-138
Chr1A'	85099835	85100109	Chr1A'_R1L1	1	275	CentP-138
Chr1A'	85100247	85100522	Chr1A'_R1L1	1	276	CentP-138
Chr1A'	85100660	85101073	Chr1A'_R1L1	1	414	CentP-138
Chr1A'	85101211	85101624	Chr1A'_R1L1	1	414	CentP-138
Chr1A'	85101762	85102036	Chr1A'_R1L1	1	275	CentP-138
Chr1A'	85102174	85102449	Chr1A'_R1L1	1	276	CentP-138
Chr1A'	85102587	85103001	Chr1A'_R1L1	1	415	CentP-138
Chr1A'	85103139	85103414	Chr1A'_R1L1	1	276	CentP-138
Chr1A'	85103552	85103827	Chr1A'_R1L1	1	276	CentP-138
Chr1A'	85104515	85104789	Chr1A'_R1L1	1	275	CentP-138
Chr1A'	85104927	85105202	Chr1A'_R1L1	1	276	CentP-138
Chr1A'	85105615	85105885	Chr1A'_R1L1	1	271	CentP-138
Chr1A'	85106132	85106407	Chr1A'_R1L1	1	276	CentP-138
Chr1A'	85106545	85106958	Chr1A'_R1L1	1	414	CentP-138
Chr1A'	85107096	85107371	Chr1A'_R1L1	1	276	CentP-138
Chr1A'	85107784	85108059	Chr1A'_R1L1	1	276	CentP-138
Chr1A'	85108197	85108610	Chr1A'_R1L1	1	414	CentP-138
Chr1A'	85108748	85109022	Chr1A'_R1L1	1	275	CentP-138
Chr1A'	85109160	85109435	Chr1A'_R1L1	1	276	CentP-138
Chr1A'	85109573	85109848	Chr1A'_R1L1	1	276	CentP-138
Chr1A'	85109986	85110399	Chr1A'_R1L1	1	414	CentP-138
Chr1A'	85110537	85110812	Chr1A'_R1L1	1	276	CentP-138
Chr1A'	85110950	85111225	Chr1A'_R1L1	1	276	CentP-138
Chr1A'	85111363	85111638	Chr1A'_R1L1	1	276	CentP-138
Chr1A'	85111776	85112051	Chr1A'_R1L1	1	276	CentP-138
Chr1A'	85112189	85112464	Chr1A'_R1L1	1	276	CentP-138
Chr1A'	85112602	85112877	Chr1A'_R1L1	1	276	CentP-138
Chr1A'	85113015	85113289	Chr1A'_R1L1	1	275	CentP-138
Chr1A'	85113427	85113702	Chr1A'_R1L1	1	276	CentP-138
Chr1A'	85113840	85114115	Chr1A'_R1L1	1	276	CentP-138
Chr1A'	85114253	85114528	Chr1A'_R1L1	1	276	CentP-138
Chr1A'	85114666	85114941	Chr1A'_R1L1	1	276	CentP-138
Chr1A'	85115079	85115354	Chr1A'_R1L1	1	276	CentP-138
Chr1A'	85115492	85115767	Chr1A'_R1L1	1	276	CentP-138
Chr1A'	85115905	85116179	Chr1A'_R1L1	1	275	CentP-138
Chr1A'	85116317	85116592	Chr1A'_R1L1	1	276	CentP-138
Chr1A'	85116730	85117005	Chr1A'_R1L1	1	276	CentP-138
Chr1A'	85117143	85117417	Chr1A'_R1L1	1	275	CentP-138
Chr1A'	85117555	85117968	Chr1A'_R1L1	1	414	CentP-138
Chr1A'	85118106	85118520	Chr1A'_R1L1	1	415	CentP-138
Chr1A'	85118658	85118933	Chr1A'_R1L1	1	276	CentP-138
Chr1A'	85119071	85119484	Chr1A'_R1L1	1	414	CentP-138
Chr1A'	85119622	85119897	Chr1A'_R1L1	1	276	CentP-138
Chr1A'	85120310	85120725	Chr1A'_R1L1	1	416	CentP-138
Chr1A'	85120863	85121137	Chr1A'_R1L1	1	275	CentP-138
Chr1A'	85121896	85122171	Chr1A'_R1L1	1	276	CentP-138
Chr1A'	85122309	85122722	Chr1A'_R1L1	1	414	CentP-138
Chr1A'	85122860	85123135	Chr1A'_R1L1	1	276	CentP-138
Chr1A'	85123273	85123548	Chr1A'_R1L1	1	276	CentP-138
Chr1A'	85123686	85123961	Chr1A'_R1L1	1	276	CentP-138
Chr1A'	85124099	85124374	Chr1A'_R1L1	1	276	CentP-138
Chr1A'	85124512	85124787	Chr1A'_R1L1	1	276	CentP-138
Chr1A'	85124925	85125612	Chr1A'_R1L1	1	688	CentP-138
Chr1A'	85125750	85126025	Chr1A'_R1L1	1	276	CentP-138
Chr1A'	85126163	85126438	Chr1A'_R1L1	1	276	CentP-138
Chr1A'	85126576	85126851	Chr1A'_R1L1	1	276	CentP-138
Chr1A'	85126989	85127264	Chr1A'_R1L1	1	276	CentP-138
Chr1A'	85127402	85127677	Chr1A'_R1L1	1	276	CentP-138
Chr1A'	85127815	85128090	Chr1A'_R1L1	1	276	CentP-138
Chr1A'	85128228	85128503	Chr1A'_R1L1	1	276	CentP-138
Chr1A'	85128641	85128916	Chr1A'_R1L1	1	276	CentP-138
Chr1A'	85129054	85129742	Chr1A'_R1L1	1	689	CentP-138
Chr1A'	85129880	85130155	Chr1A'_R1L1	1	276	CentP-138
Chr1A'	85130293	85130568	Chr1A'_R1L1	1	276	CentP-138
Chr1A'	85130706	85131533	Chr1A'_R1L1	1	828	CentP-138
Chr1A'	85131671	85131946	Chr1A'_R1L1	1	276	CentP-138
Chr1A'	85132084	85132359	Chr1A'_R1L1	1	276	CentP-138
Chr1A'	85132497	85132772	Chr1A'_R1L1	1	276	CentP-138
Chr1A'	85132910	85133322	Chr1A'_R1L1	1	413	CentP-138
Chr1A'	85133460	85133873	Chr1A'_R1L1	1	414	CentP-138
Chr1A'	85134286	85135113	Chr1A'_R1L1	1	828	CentP-138
Chr1A'	85135251	85135526	Chr1A'_R1L1	1	276	CentP-138
Chr1A'	85135664	85136077	Chr1A'_R1L1	1	414	CentP-138
Chr1A'	85136215	85136628	Chr1A'_R1L1	1	414	CentP-138
Chr1A'	85136766	85137041	Chr1A'_R1L1	1	276	CentP-138
Chr1A'	85137179	85137590	Chr1A'_R1L1	1	412	CentP-138
Chr1A'	85138002	85138277	Chr1A'_R1L1	1	276	CentP-138
Chr1A'	85138415	85138690	Chr1A'_R1L1	1	276	CentP-138
Chr1A'	85138828	85139379	Chr1A'_R1L1	1	552	CentP-138
Chr1A'	85139792	85140067	Chr1A'_R1L1	1	276	CentP-138
Chr1A'	85140205	85140480	Chr1A'_R1L1	1	276	CentP-138
Chr1A'	85140618	85140893	Chr1A'_R1L1	1	276	CentP-138
Chr1A'	85141031	85141444	Chr1A'_R1L1	1	414	CentP-138
Chr1A'	85141582	85141857	Chr1A'_R1L1	1	276	CentP-138
Chr1A'	85141995	85142270	Chr1A'_R1L1	1	276	CentP-138
Chr1A'	85142408	85142959	Chr1A'_R1L1	1	552	CentP-138
Chr1A'	85143372	85143647	Chr1A'_R1L1	1	276	CentP-138
Chr1A'	85143785	85144060	Chr1A'_R1L1	1	276	CentP-138
Chr1A'	85144198	85144473	Chr1A'_R1L1	1	276	CentP-138
Chr1A'	85144887	85145161	Chr1A'_R1L1	1	275	CentP-138
Chr1A'	85145299	85145574	Chr1A'_R1L1	1	276	CentP-138
Chr1A'	85145712	85146263	Chr1A'_R1L1	1	552	CentP-138
Chr1A'	85146676	85146951	Chr1A'_R1L1	1	276	CentP-138
Chr1A'	85147089	85147364	Chr1A'_R1L1	1	276	CentP-138
Chr1A'	85147502	85147777	Chr1A'_R1L1	1	276	CentP-138
Chr1A'	85147915	85148328	Chr1A'_R1L1	1	414	CentP-138
Chr1A'	85148466	85148741	Chr1A'_R1L1	1	276	CentP-138
Chr1A'	85148879	85149154	Chr1A'_R1L1	1	276	CentP-138
Chr1A'	85149292	85149843	Chr1A'_R1L1	1	552	CentP-138
Chr1A'	85150256	85150531	Chr1A'_R1L1	1	276	CentP-138
Chr1A'	85150669	85151495	Chr1A'_R1L1	1	827	CentP-138
Chr1A'	85151633	85153147	Chr1A'_R1L1	1	1515	CentP-138
Chr1A'	85153285	85154250	Chr1A'_R1L1	1	966	CentP-138
Chr1A'	85154389	85155353	Chr1A'_R1L1	1	965	CentP-138
Chr1A'	85155491	85156454	Chr1A'_R1L1	1	964	CentP-138
Chr1A'	85156592	85157831	Chr1A'_R1L1	1	1240	CentP-138
Chr1A'	85157969	85158382	Chr1A'_R1L1	1	414	CentP-138
Chr1A'	85158520	85159346	Chr1A'_R1L1	1	827	CentP-138
Chr1A'	85159484	85159759	Chr1A'_R1L1	1	276	CentP-138
Chr1A'	85159897	85160723	Chr1A'_R1L1	1	827	CentP-138
Chr1A'	85160861	85161411	Chr1A'_R1L1	1	551	CentP-138
Chr1A'	85161549	85162235	Chr1A'_R1L1	1	687	CentP-138
Chr1A'	85162373	85162786	Chr1A'_R1L1	1	414	CentP-138
Chr1A'	85162924	85163887	Chr1A'_R1L1	1	964	CentP-138
Chr1A'	85164025	85164851	Chr1A'_R1L1	1	827	CentP-138
Chr1A'	85164989	85165264	Chr1A'_R1L1	1	276	CentP-138
Chr1A'	85165402	85165677	Chr1A'_R1L1	1	276	CentP-138
Chr1A'	85165814	85167054	Chr1A'_R1L1	1	1241	CentP-138
Chr1A'	85167192	85167467	Chr1A'_R1L1	1	276	CentP-138
Chr1A'	85167605	85168294	Chr1A'_R1L1	1	690	CentP-138
Chr1A'	85168719	85169132	Chr1A'_R1L1	1	414	CentP-138
Chr1A'	85169270	85169545	Chr1A'_R1L1	1	276	CentP-138
Chr1A'	85169683	85170233	Chr1A'_R1L1	1	551	CentP-138
Chr1A'	85170371	85170922	Chr1A'_R1L1	1	552	CentP-138
Chr1A'	85171060	85171335	Chr1A'_R1L1	1	276	CentP-138
Chr1A'	85171748	85172574	Chr1A'_R1L1	1	827	CentP-138
Chr1A'	85172712	85172987	Chr1A'_R1L1	1	276	CentP-138
Chr1A'	85173125	85173400	Chr1A'_R1L1	1	276	CentP-138
Chr1A'	85173538	85174227	Chr1A'_R1L1	1	690	CentP-138
Chr1A'	85174408	85174959	Chr1A'_R1L1	1	552	CentP-138
Chr1A'	85175097	85175372	Chr1A'_R1L1	1	276	CentP-138
Chr1A'	85175510	85178406	Chr1A'_R1L1	1	2897	CentP-138
Chr1A'	85178544	85179232	Chr1A'_R1L1	1	689	CentP-138
Chr1A'	85179370	85179645	Chr1A'_R1L1	1	276	CentP-138
Chr1A'	85179784	85180473	Chr1A'_R1L1	1	690	CentP-138
Chr1A'	85180612	85180887	Chr1A'_R1L1	1	276	CentP-138
Chr1A'	85181025	85183504	Chr1A'_R1L1	1	2480	CentP-138
Chr1A'	85183917	85184330	Chr1A'_R1L1	1	414	CentP-138
Chr1A'	85185019	85185430	Chr1A'_R1L1	1	412	CentP-138
Chr1A'	85185569	85185843	Chr1A'_R1L1	1	275	CentP-138
Chr1A'	85187211	85187621	Chr1A'_R1L1	1	411	CentP-138
Chr1A'	85195597	85196008	Chr1A'_R1L1	1	412	CentP-138
Chr1A'	85197247	85197658	Chr1A'_R1L1	1	412	CentP-138
Chr1A'	85198897	85199170	Chr1A'_R1L1	1	274	CentP-138
Chr1A'	85199308	85199719	Chr1A'_R1L1	1	412	CentP-138
Chr1A'	85200958	85201369	Chr1A'_R1L1	1	412	CentP-138
Chr1A'	85202608	85203019	Chr1A'_R1L1	1	412	CentP-138
Chr1A'	85203571	85203982	Chr1A'_R1L1	1	412	CentP-138
Chr1A'	85205221	85205632	Chr1A'_R1L1	1	412	CentP-138
Chr1A'	85206871	85207282	Chr1A'_R1L1	1	412	CentP-138
Chr1A'	85208521	85208932	Chr1A'_R1L1	1	412	CentP-138
Chr1A'	85210171	85210581	Chr1A'_R1L1	1	411	CentP-138
Chr1A'	85215257	85215530	Chr1A'_R1L1	1	274	CentP-138
Chr1A'	85217450	85217724	Chr1A'_R1L1	1	275	CentP-138
Chr1A'	85218001	85218412	Chr1A'_R1L1	1	412	CentP-138
Chr1A'	85218825	85219099	Chr1A'_R1L1	1	275	CentP-138
Chr1A'	85219376	85219787	Chr1A'_R1L1	1	412	CentP-138
Chr1A'	85221299	85221572	Chr1A'_R1L1	1	274	CentP-138
Chr1A'	85224729	85225003	Chr1A'_R1L1	1	275	CentP-138
Chr1A'	85225966	85226240	Chr1A'_R1L1	1	275	CentP-138
Chr1A'	85226517	85226928	Chr1A'_R1L1	1	412	CentP-138
Chr1A'	85227341	85227615	Chr1A'_R1L1	1	275	CentP-138
Chr1A'	85227892	85228303	Chr1A'_R1L1	1	412	CentP-138
Chr1A'	85228716	85228989	Chr1A'_R1L1	1	274	CentP-138
Chr1A'	85229266	85229677	Chr1A'_R1L1	1	412	CentP-138
Chr1A'	85230090	85230364	Chr1A'_R1L1	1	275	CentP-138
Chr1A'	85230641	85231052	Chr1A'_R1L1	1	412	CentP-138
Chr1A'	85231465	85231739	Chr1A'_R1L1	1	275	CentP-138
Chr1A'	85232016	85232290	Chr1A'_R1L1	1	275	CentP-138
Chr1A'	85232428	85232840	Chr1A'_R1L1	1	413	CentP-138
Chr1A'	85234627	85234900	Chr1A'_R1L1	1	274	CentP-138
Chr1A'	85236550	85236824	Chr1A'_R1L1	1	275	CentP-138
Chr1A'	85238474	85238748	Chr1A'_R1L1	1	275	CentP-138
Chr1A'	85239848	85240122	Chr1A'_R1L1	1	275	CentP-138
Chr1A'	85241906	85242182	Chr1A'_R1L1	1	277	CentP-138
Chr1A'	85242320	85243004	Chr1A'_R1L1	1	685	CentP-138
Chr1A'	85243832	85244381	Chr1A'_R1L1	1	550	CentP-138
Chr1A'	85244518	85244791	Chr1A'_R1L1	1	274	CentP-138
Chr1A'	85247270	85247544	Chr1A'_R1L1	1	275	CentP-138
Chr1A'	85250158	85250432	Chr1A'_R1L1	1	275	CentP-138
Chr1A'	85252218	85252493	Chr1A'_R1L1	1	276	CentP-138
Chr1A'	85253865	85254277	Chr1A'_R1L1	1	413	CentP-138
Chr1A'	85255378	85255652	Chr1A'_R1L1	1	275	CentP-138
Chr1A'	85256753	85257027	Chr1A'_R1L1	1	275	CentP-138
Chr1A'	85257579	85257853	Chr1A'_R1L1	1	275	CentP-138
Chr1A'	85260190	85260464	Chr1A'_R1L1	1	275	CentP-138
Chr1A'	85261016	85261290	Chr1A'_R1L1	1	275	CentP-138
Chr1A'	85261701	85262113	Chr1A'_R1L1	1	413	CentP-138
Chr1A'	85263076	85263488	Chr1A'_R1L1	1	413	CentP-138
Chr1A'	85266507	85266919	Chr1A'_R1L1	1	413	CentP-138
Chr1A'	85269392	85269665	Chr1A'_R1L1	1	274	CentP-138
Chr1A'	85270627	85270900	Chr1A'_R1L1	1	274	CentP-138
Chr1A'	85271862	85272135	Chr1A'_R1L1	1	274	CentP-138
Chr1A'	85273235	85273508	Chr1A'_R1L1	1	274	CentP-138
Chr1A'	85277489	85277763	Chr1A'_R1L1	1	275	CentP-138
Chr1A'	85279410	85279684	Chr1A'_R1L1	1	275	CentP-138
Chr1A'	85281742	85282016	Chr1A'_R1L1	1	275	CentP-138
Chr1A'	85296422	85296696	Chr1A'_R1L1	1	275	CentP-138
Chr1A'	85298206	85298480	Chr1A'_R1L1	1	275	CentP-138
Chr1A'	85299854	85300128	Chr1A'_R1L1	1	275	CentP-138
Chr1A'	85300953	85301225	Chr1A'_R1L1	1	273	CentP-138
Chr1A'	85303286	85303560	Chr1A'_R1L1	1	275	CentP-138
Chr1A'	85305071	85305345	Chr1A'_R1L1	1	275	CentP-138
Chr1A'	85308639	85308913	Chr1A'_R1L1	1	275	CentP-138
Chr1A'	85310424	85310698	Chr1A'_R1L1	1	275	CentP-138
Chr1A'	85312209	85312483	Chr1A'_R1L1	1	275	CentP-138
Chr1A'	85313857	85314131	Chr1A'_R1L1	1	275	CentP-138
Chr1A'	85315367	85315641	Chr1A'_R1L1	1	275	CentP-138
Chr1A'	85317427	85317701	Chr1A'_R1L1	1	275	CentP-138
Chr1A'	85319487	85319761	Chr1A'_R1L1	1	275	CentP-138
Chr1A'	85321547	85321821	Chr1A'_R1L1	1	275	CentP-138
Chr1A'	85323632	85323906	Chr1A'_R1L1	1	275	CentP-138
Chr1A'	85325692	85326105	Chr1A'_R1L1	1	414	CentP-138
Chr1A'	85329264	85329538	Chr1A'_R1L1	1	275	CentP-138
Chr1A'	85330774	85331048	Chr1A'_R1L1	1	275	CentP-138
Chr1A'	85332422	85332696	Chr1A'_R1L1	1	275	CentP-138
Chr1A'	85334346	85334620	Chr1A'_R1L1	1	275	CentP-138
Chr1A'	85336542	85336816	Chr1A'_R1L1	1	275	CentP-138
Chr1A'	85338739	85339013	Chr1A'_R1L1	1	275	CentP-138
Chr1A'	85339974	85340248	Chr1A'_R1L1	1	275	CentP-138
Chr1A'	85342034	85342308	Chr1A'_R1L1	1	275	CentP-138
Chr1A'	85343682	85343956	Chr1A'_R1L1	1	275	CentP-138
Chr1A'	85345192	85345466	Chr1A'_R1L1	1	275	CentP-138
Chr1A'	85346840	85347114	Chr1A'_R1L1	1	275	CentP-138
Chr1A'	85349997	85350271	Chr1A'_R1L1	1	275	CentP-138
Chr1A'	85351507	85351781	Chr1A'_R1L1	1	275	CentP-138
Chr1A'	85351919	85352330	Chr1A'_R1L1	1	412	CentP-138
Chr1A'	85353567	85353841	Chr1A'_R1L1	1	275	CentP-138
Chr1A'	85355215	85355489	Chr1A'_R1L1	1	275	CentP-138
Chr1A'	85356863	85357137	Chr1A'_R1L1	1	275	CentP-138
Chr1A'	85358511	85358785	Chr1A'_R1L1	1	275	CentP-138
Chr1A'	85360159	85360433	Chr1A'_R1L1	1	275	CentP-138
Chr1A'	85361669	85361943	Chr1A'_R1L1	1	275	CentP-138
Chr1A'	85363179	85363453	Chr1A'_R1L1	1	275	CentP-138
Chr1A'	85364689	85364963	Chr1A'_R1L1	1	275	CentP-138
Chr1A'	85366199	85366473	Chr1A'_R1L1	1	275	CentP-138
Chr1A'	85368121	85368395	Chr1A'_R1L1	1	275	CentP-138
Chr1A'	85369631	85369905	Chr1A'_R1L1	1	275	CentP-138
Chr1A'	85371279	85371553	Chr1A'_R1L1	1	275	CentP-138
Chr1A'	86794729	86795277	Chr1A'_R1L1	1	549	CentP-138
Chr1A'	86798957	86799231	Chr1A'_R1L1	1	275	CentP-138
Chr1A'	86800189	86800463	Chr1A'_R1L1	1	275	CentP-138
Chr1A'	86802102	86802376	Chr1A'_R1L1	1	275	CentP-138
Chr1A'	86804153	86804427	Chr1A'_R1L1	1	275	CentP-138
Chr1A'	86806066	86806340	Chr1A'_R1L1	1	275	CentP-138
Chr1A'	86807843	86808117	Chr1A'_R1L1	1	275	CentP-138
Chr1A'	86809347	86809621	Chr1A'_R1L1	1	275	CentP-138
Chr1A'	86811534	86811808	Chr1A'_R1L1	1	275	CentP-138
Chr1A'	86813703	86813977	Chr1A'_R1L1	1	275	CentP-138
Chr1A'	86815479	86815753	Chr1A'_R1L1	1	275	CentP-138
Chr1A'	86816983	86817257	Chr1A'_R1L1	1	275	CentP-138
Chr1A'	86819167	86819441	Chr1A'_R1L1	1	275	CentP-138
Chr1A'	86820804	86821078	Chr1A'_R1L1	1	275	CentP-138
Chr1A'	86821760	86822034	Chr1A'_R1L1	1	275	CentP-138
Chr1A'	86822579	86822853	Chr1A'_R1L1	1	275	CentP-138
Chr1A'	86824216	86824490	Chr1A'_R1L1	1	275	CentP-138
Chr1A'	86825172	86825446	Chr1A'_R1L1	1	275	CentP-138
Chr1A'	86826943	86827217	Chr1A'_R1L1	1	275	CentP-138
Chr1A'	86828171	86828445	Chr1A'_R1L1	1	275	CentP-138
Chr1A'	86828855	86829129	Chr1A'_R1L1	1	275	CentP-138
Chr1A'	86829946	86830220	Chr1A'_R1L1	1	275	CentP-138
Chr1A'	86831174	86831448	Chr1A'_R1L1	1	275	CentP-138
Chr1A'	86831858	86832132	Chr1A'_R1L1	1	275	CentP-138
Chr1A'	86832949	86833223	Chr1A'_R1L1	1	275	CentP-138
Chr1A'	86833633	86833907	Chr1A'_R1L1	1	275	CentP-138
Chr1A'	86834317	86834591	Chr1A'_R1L1	1	275	CentP-138
Chr1A'	86835001	86835275	Chr1A'_R1L1	1	275	CentP-138
Chr1A'	86835685	86835959	Chr1A'_R1L1	1	275	CentP-138
Chr1A'	86836369	86836643	Chr1A'_R1L1	1	275	CentP-138
Chr1A'	86837053	86837327	Chr1A'_R1L1	1	275	CentP-138
Chr1A'	86837737	86838011	Chr1A'_R1L1	1	275	CentP-138
Chr1A'	86838421	86838695	Chr1A'_R1L1	1	275	CentP-138
Chr1A'	86839105	86839379	Chr1A'_R1L1	1	275	CentP-138
Chr1A'	86840061	86840335	Chr1A'_R1L1	1	275	CentP-138
Chr1A'	86841426	86841700	Chr1A'_R1L1	1	275	CentP-138
Chr1A'	86842110	86842384	Chr1A'_R1L1	1	275	CentP-138
Chr1A'	86843066	86843340	Chr1A'_R1L1	1	275	CentP-138
Chr1A'	86844431	86844705	Chr1A'_R1L1	1	275	CentP-138
Chr1A'	86845115	86845389	Chr1A'_R1L1	1	275	CentP-138
Chr1A'	86845799	86846073	Chr1A'_R1L1	1	275	CentP-138
Chr1A'	86846755	86847029	Chr1A'_R1L1	1	275	CentP-138
Chr1A'	86848529	86848803	Chr1A'_R1L1	1	275	CentP-138
Chr1A'	86849213	86849487	Chr1A'_R1L1	1	275	CentP-138
Chr1A'	86850578	86850852	Chr1A'_R1L1	1	275	CentP-138
Chr1A'	86851262	86851536	Chr1A'_R1L1	1	275	CentP-138
Chr1A'	86851946	86852220	Chr1A'_R1L1	1	275	CentP-138
Chr1A'	86852902	86853176	Chr1A'_R1L1	1	275	CentP-138
Chr1A'	86854539	86854813	Chr1A'_R1L1	1	275	CentP-138
Chr1A'	86855767	86856041	Chr1A'_R1L1	1	275	CentP-138
Chr1A'	86856858	86857132	Chr1A'_R1L1	1	275	CentP-138
Chr1A'	86857814	86858088	Chr1A'_R1L1	1	275	CentP-138
Chr1A'	86858770	86859044	Chr1A'_R1L1	1	275	CentP-138
Chr1A'	86859723	86859997	Chr1A'_R1L1	1	275	CentP-138
Chr1A'	86860542	86860816	Chr1A'_R1L1	1	275	CentP-138
Chr1A'	86861495	86861769	Chr1A'_R1L1	1	275	CentP-138
Chr1A'	86862042	86862316	Chr1A'_R1L1	1	275	CentP-138
Chr1A'	86862995	86863269	Chr1A'_R1L1	1	275	CentP-138
Chr1A'	86863814	86864088	Chr1A'_R1L1	1	275	CentP-138
Chr1A'	86864767	86865041	Chr1A'_R1L1	1	275	CentP-138
Chr1A'	86865720	86865994	Chr1A'_R1L1	1	275	CentP-138
Chr1A'	86866539	86866813	Chr1A'_R1L1	1	275	CentP-138
Chr1A'	86868172	86868446	Chr1A'_R1L1	1	275	CentP-138
Chr1A'	86869805	86870079	Chr1A'_R1L1	1	275	CentP-138
Chr1A'	86871168	86871442	Chr1A'_R1L1	1	275	CentP-138
Chr1A'	86873620	86873894	Chr1A'_R1L1	1	275	CentP-138
Chr1A'	86874573	86874847	Chr1A'_R1L1	1	275	CentP-138
Chr1A'	86875529	86875803	Chr1A'_R1L1	1	275	CentP-138
Chr1A'	86876076	86876624	Chr1A'_R1L1	1	549	CentP-138
Chr1A'	86877306	86877580	Chr1A'_R1L1	1	275	CentP-138
Chr1A'	86877853	86878400	Chr1A'_R1L1	1	548	CentP-138
Chr1A'	86879082	86879356	Chr1A'_R1L1	1	275	CentP-138
Chr1A'	86879629	86880314	Chr1A'_R1L1	1	686	CentP-138
Chr1A'	86880996	86881270	Chr1A'_R1L1	1	275	CentP-138
Chr1A'	86881543	86882228	Chr1A'_R1L1	1	686	CentP-138
Chr1A'	86882911	86883459	Chr1A'_R1L1	1	549	CentP-138
Chr1A'	86883597	86884008	Chr1A'_R1L1	1	412	CentP-138
Chr1A'	86884281	86884692	Chr1A'_R1L1	1	412	CentP-138
Chr1A'	86886192	86886604	Chr1A'_R1L1	1	413	CentP-138
Chr1A'	86888654	86889066	Chr1A'_R1L1	1	413	CentP-138
Chr1A'	86889614	86889888	Chr1A'_R1L1	1	275	CentP-138
Chr1A'	86890161	86891256	Chr1A'_R1L1	1	1096	CentP-138
Chr1A'	86891668	86892080	Chr1A'_R1L1	1	413	CentP-138
Chr1A'	86892763	86893037	Chr1A'_R1L1	1	275	CentP-138
Chr1A'	86893310	86895776	Chr1A'_R1L1	1	2467	CentP-138
Chr1A'	86895913	86896324	Chr1A'_R1L1	1	412	CentP-138
Chr1A'	86896597	86899063	Chr1A'_R1L1	1	2467	CentP-138
Chr1A'	86899336	86899609	Chr1A'_R1L1	1	274	CentP-138
Chr1A'	86899882	86900156	Chr1A'_R1L1	1	275	CentP-138
Chr1A'	86902068	86902341	Chr1A'_R1L1	1	274	CentP-138
Chr1A'	86902479	86902891	Chr1A'_R1L1	1	413	CentP-138
Chr1A'	86903573	86903847	Chr1A'_R1L1	1	275	CentP-138
Chr1A'	86905066	86905340	Chr1A'_R1L1	1	275	CentP-138
Chr1A'	86906159	86906570	Chr1A'_R1L1	1	412	CentP-138
Chr1A'	86906843	86907117	Chr1A'_R1L1	1	275	CentP-138
Chr1A'	86907390	86907664	Chr1A'_R1L1	1	275	CentP-138
Chr1A'	86908883	86909157	Chr1A'_R1L1	1	275	CentP-138
Chr1A'	86909976	86910387	Chr1A'_R1L1	1	412	CentP-138
Chr1A'	86910660	86910934	Chr1A'_R1L1	1	275	CentP-138
Chr1A'	86911207	86911481	Chr1A'_R1L1	1	275	CentP-138
Chr1A'	86912575	86912849	Chr1A'_R1L1	1	275	CentP-138
Chr1A'	86913122	86913396	Chr1A'_R1L1	1	275	CentP-138
Chr1A'	86913809	86914354	Chr1A'_R1L1	1	546	CentP-138
Chr1A'	86915036	86915310	Chr1A'_R1L1	1	275	CentP-138
Chr1A'	86915582	86915856	Chr1A'_R1L1	1	275	CentP-138
Chr1A'	86917224	86917773	Chr1A'_R1L1	1	550	CentP-138
Chr1A'	86918046	86918458	Chr1A'_R1L1	1	413	CentP-138
Chr1A'	86919415	86920241	Chr1A'_R1L1	1	827	CentP-138
Chr1A'	86920379	86920928	Chr1A'_R1L1	1	550	CentP-138
Chr1A'	86921201	86921613	Chr1A'_R1L1	1	413	CentP-138
Chr1A'	86921751	86922300	Chr1A'_R1L1	1	550	CentP-138
Chr1A'	86922573	86922985	Chr1A'_R1L1	1	413	CentP-138
Chr1A'	86923123	86923672	Chr1A'_R1L1	1	550	CentP-138
Chr1A'	86923945	86924219	Chr1A'_R1L1	1	275	CentP-138
Chr1A'	86924492	86924765	Chr1A'_R1L1	1	274	CentP-138
Chr1A'	86925179	86925455	Chr1A'_R1L1	1	277	CentP-138
Chr1A'	86926960	86927234	Chr1A'_R1L1	1	275	CentP-138
Chr1A'	86928604	86928878	Chr1A'_R1L1	1	275	CentP-138
Chr1A'	86929151	86929425	Chr1A'_R1L1	1	275	CentP-138
Chr1A'	86931342	86931616	Chr1A'_R1L1	1	275	CentP-138
Chr1A'	86932298	86932572	Chr1A'_R1L1	1	275	CentP-138
Chr1A'	86932984	86933253	Chr1A'_R1L1	1	270	CentP-138
Chr1A'	86933934	86934208	Chr1A'_R1L1	1	275	CentP-138
Chr1A'	86935164	86935438	Chr1A'_R1L1	1	275	CentP-138
Chr1A'	86935711	86935982	Chr1A'_R1L1	1	272	CentP-138
Chr1A'	86936806	86937081	Chr1A'_R1L1	1	276	CentP-138
Chr1A'	86937629	86937903	Chr1A'_R1L1	1	275	CentP-138
Chr1A'	86938450	86939274	Chr1A'_R1L1	1	825	CentP-138
Chr1A'	86939547	86939818	Chr1A'_R1L1	1	272	CentP-138
Chr1A'	86940642	86940917	Chr1A'_R1L1	1	276	CentP-138
Chr1A'	86941465	86941739	Chr1A'_R1L1	1	275	CentP-138
Chr1A'	86942286	86942835	Chr1A'_R1L1	1	550	CentP-138
Chr1A'	86943381	86943655	Chr1A'_R1L1	1	275	CentP-138
Chr1A'	86943928	86944202	Chr1A'_R1L1	1	275	CentP-138
Chr1A'	86944475	86945022	Chr1A'_R1L1	1	548	CentP-138
Chr1A'	86945570	86945845	Chr1A'_R1L1	1	276	CentP-138
Chr1A'	86946393	86946667	Chr1A'_R1L1	1	275	CentP-138
Chr1A'	86947214	86947763	Chr1A'_R1L1	1	550	CentP-138
Chr1A'	86948309	86948583	Chr1A'_R1L1	1	275	CentP-138
Chr1A'	86948856	86949130	Chr1A'_R1L1	1	275	CentP-138
Chr1A'	86949403	86949950	Chr1A'_R1L1	1	548	CentP-138
Chr1A'	86950498	86950772	Chr1A'_R1L1	1	275	CentP-138
Chr1A'	86951184	86951458	Chr1A'_R1L1	1	275	CentP-138
Chr1A'	86951731	86952005	Chr1A'_R1L1	1	275	CentP-138
Chr1A'	86952688	86952963	Chr1A'_R1L1	1	276	CentP-138
Chr1A'	86953511	86953785	Chr1A'_R1L1	1	275	CentP-138
Chr1A'	86955289	86955563	Chr1A'_R1L1	1	275	CentP-138
Chr1A'	86955836	86956796	Chr1A'_R1L1	1	961	CentP-138
Chr1A'	86957344	86957618	Chr1A'_R1L1	1	275	CentP-138
Chr1A'	86958028	86958302	Chr1A'_R1L1	1	275	CentP-138
Chr1A'	86960494	86960906	Chr1A'_R1L1	1	413	CentP-138
Chr1A'	86961179	86962139	Chr1A'_R1L1	1	961	CentP-138
Chr1A'	86962277	86962552	Chr1A'_R1L1	1	276	CentP-138
Chr1A'	86962825	86963921	Chr1A'_R1L1	1	1097	CentP-138
Chr1A'	86964194	86964468	Chr1A'_R1L1	1	275	CentP-138
Chr1A'	86965015	86965427	Chr1A'_R1L1	1	413	CentP-138
Chr1A'	86965700	86966660	Chr1A'_R1L1	1	961	CentP-138
Chr1A'	86967208	86967482	Chr1A'_R1L1	1	275	CentP-138
Chr1A'	86967892	86968166	Chr1A'_R1L1	1	275	CentP-138
Chr1A'	86969968	86970516	Chr1A'_R1L1	1	549	CentP-138
Chr1A'	86971888	86972436	Chr1A'_R1L1	1	549	CentP-138
Chr1A'	86973259	86973533	Chr1A'_R1L1	1	275	CentP-138
Chr1A'	86974079	86974353	Chr1A'_R1L1	1	275	CentP-138
Chr1A'	86975449	86975722	Chr1A'_R1L1	1	274	CentP-138
Chr1A'	86976268	86976542	Chr1A'_R1L1	1	275	CentP-138
Chr1A'	86977774	86978048	Chr1A'_R1L1	1	275	CentP-138
Chr1A'	86979281	86979555	Chr1A'_R1L1	1	275	CentP-138
Chr1A'	86980788	86981062	Chr1A'_R1L1	1	275	CentP-138
Chr1A'	86982140	86982414	Chr1A'_R1L1	1	275	CentP-138
Chr1A'	86983235	86983647	Chr1A'_R1L1	1	413	CentP-138
Chr1A'	86984877	86985289	Chr1A'_R1L1	1	413	CentP-138
Chr1A'	86985837	86986248	Chr1A'_R1L1	1	412	CentP-138
Chr1A'	86987344	86987756	Chr1A'_R1L1	1	413	CentP-138
Chr1A'	86988987	86989537	Chr1A'_R1L1	1	551	CentP-138
Chr1A'	86989674	86989948	Chr1A'_R1L1	1	275	CentP-138
Chr1A'	86990769	86991181	Chr1A'_R1L1	1	413	CentP-138
Chr1A'	86993096	86993646	Chr1A'_R1L1	1	551	CentP-138
Chr1A'	86993783	86994057	Chr1A'_R1L1	1	275	CentP-138
Chr1A'	86994878	86995290	Chr1A'_R1L1	1	413	CentP-138
Chr1A'	86996521	86997071	Chr1A'_R1L1	1	551	CentP-138
Chr1A'	86997208	86997482	Chr1A'_R1L1	1	275	CentP-138
Chr1A'	86998853	86999403	Chr1A'_R1L1	1	551	CentP-138
Chr1A'	86999540	86999814	Chr1A'_R1L1	1	275	CentP-138
Chr1A'	87001185	87001596	Chr1A'_R1L1	1	412	CentP-138
Chr1A'	87002418	87002830	Chr1A'_R1L1	1	413	CentP-138
Chr1A'	87004200	87004611	Chr1A'_R1L1	1	412	CentP-138
Chr1A'	87005433	87005845	Chr1A'_R1L1	1	413	CentP-138
Chr1A'	87005983	87006257	Chr1A'_R1L1	1	275	CentP-138
Chr1A'	87007082	87007493	Chr1A'_R1L1	1	412	CentP-138
Chr1A'	87008589	87009000	Chr1A'_R1L1	1	412	CentP-138
Chr1A'	87009825	87010236	Chr1A'_R1L1	1	412	CentP-138
Chr1A'	87011607	87012018	Chr1A'_R1L1	1	412	CentP-138
Chr1A'	87012156	87012568	Chr1A'_R1L1	1	413	CentP-138
Chr1A'	87012841	87013115	Chr1A'_R1L1	1	275	CentP-138
Chr1A'	87013936	87014348	Chr1A'_R1L1	1	413	CentP-138
Chr1A'	87014621	87014895	Chr1A'_R1L1	1	275	CentP-138
Chr1A'	87015720	87016131	Chr1A'_R1L1	1	412	CentP-138
Chr1A'	87017227	87017638	Chr1A'_R1L1	1	412	CentP-138
Chr1A'	87018463	87018874	Chr1A'_R1L1	1	412	CentP-138
Chr1A'	87020245	87020656	Chr1A'_R1L1	1	412	CentP-138
Chr1A'	87021481	87021892	Chr1A'_R1L1	1	412	CentP-138
Chr1A'	87023263	87023674	Chr1A'_R1L1	1	412	CentP-138
Chr1A'	87023812	87024224	Chr1A'_R1L1	1	413	CentP-138
Chr1A'	87024497	87024771	Chr1A'_R1L1	1	275	CentP-138
Chr1A'	87025592	87025866	Chr1A'_R1L1	1	275	CentP-138
Chr1A'	87026687	87027099	Chr1A'_R1L1	1	413	CentP-138
Chr1A'	87027372	87027646	Chr1A'_R1L1	1	275	CentP-138
Chr1A'	87028194	87028467	Chr1A'_R1L1	1	274	CentP-138
Chr1A'	87028604	87028878	Chr1A'_R1L1	1	275	CentP-138
Chr1A'	87030384	87030658	Chr1A'_R1L1	1	275	CentP-138
Chr1A'	87032164	87032438	Chr1A'_R1L1	1	275	CentP-138
Chr1A'	87033944	87034218	Chr1A'_R1L1	1	275	CentP-138
Chr1A'	87035039	87035313	Chr1A'_R1L1	1	275	CentP-138
Chr1A'	87035586	87035860	Chr1A'_R1L1	1	275	CentP-138
Chr1A'	87035998	87036272	Chr1A'_R1L1	1	275	CentP-138
Chr1A'	87036545	87036956	Chr1A'_R1L1	1	412	CentP-138
Chr1A'	87037229	87037640	Chr1A'_R1L1	1	412	CentP-138
Chr1A'	87039004	87039415	Chr1A'_R1L1	1	412	CentP-138
Chr1A'	87040095	87040506	Chr1A'_R1L1	1	412	CentP-138
Chr1A'	87041870	87042281	Chr1A'_R1L1	1	412	CentP-138
Chr1A'	87045561	87045835	Chr1A'_R1L1	1	275	CentP-138
Chr1A'	87046656	87047068	Chr1A'_R1L1	1	413	CentP-138
Chr1A'	87048433	87048707	Chr1A'_R1L1	1	275	CentP-138
Chr1A'	87049528	87049940	Chr1A'_R1L1	1	413	CentP-138
Chr1A'	87050213	87050487	Chr1A'_R1L1	1	275	CentP-138
Chr1A'	87051308	87051720	Chr1A'_R1L1	1	413	CentP-138
Chr1A'	87051993	87052267	Chr1A'_R1L1	1	275	CentP-138
Chr1A'	87052405	87052679	Chr1A'_R1L1	1	275	CentP-138
Chr1A'	87054046	87054320	Chr1A'_R1L1	1	275	CentP-138
Chr1A'	87055141	87055553	Chr1A'_R1L1	1	413	CentP-138
Chr1A'	87055826	87056100	Chr1A'_R1L1	1	275	CentP-138
Chr1A'	87056647	87056921	Chr1A'_R1L1	1	275	CentP-138
Chr1A'	87057059	87057333	Chr1A'_R1L1	1	275	CentP-138
Chr1A'	87058700	87058974	Chr1A'_R1L1	1	275	CentP-138
Chr1A'	87061711	87061985	Chr1A'_R1L1	1	275	CentP-138
Chr1A'	87062807	87063217	Chr1A'_R1L1	1	411	CentP-138
Chr1A'	87063626	87064037	Chr1A'_R1L1	1	412	CentP-138
Chr1A'	87064855	87065266	Chr1A'_R1L1	1	412	CentP-138
Chr1A'	87065539	87065812	Chr1A'_R1L1	1	274	CentP-138
Chr1A'	87066359	87066632	Chr1A'_R1L1	1	274	CentP-138
Chr1A'	87067179	87067453	Chr1A'_R1L1	1	275	CentP-138
Chr1A'	87067726	87068000	Chr1A'_R1L1	1	275	CentP-138
Chr1A'	87068273	87068547	Chr1A'_R1L1	1	275	CentP-138
Chr1A'	87069092	87069640	Chr1A'_R1L1	1	549	CentP-138
Chr1A'	87070049	87070323	Chr1A'_R1L1	1	275	CentP-138
Chr1A'	87070596	87070870	Chr1A'_R1L1	1	275	CentP-138
Chr1A'	87071143	87071417	Chr1A'_R1L1	1	275	CentP-138
Chr1A'	87071690	87071964	Chr1A'_R1L1	1	275	CentP-138
Chr1A'	87072237	87072785	Chr1A'_R1L1	1	549	CentP-138
Chr1A'	87072923	87073197	Chr1A'_R1L1	1	275	CentP-138
Chr1A'	87073606	87074154	Chr1A'_R1L1	1	549	CentP-138
Chr1A'	87074292	87074566	Chr1A'_R1L1	1	275	CentP-138
Chr1A'	87074975	87075386	Chr1A'_R1L1	1	412	CentP-138
Chr1A'	87075659	87076070	Chr1A'_R1L1	1	412	CentP-138
Chr1A'	87076208	87076482	Chr1A'_R1L1	1	275	CentP-138
Chr1A'	87076891	87077302	Chr1A'_R1L1	1	412	CentP-138
Chr1A'	87077575	87077985	Chr1A'_R1L1	1	411	CentP-138
Chr1A'	87078258	87078669	Chr1A'_R1L1	1	412	CentP-138
Chr1A'	87078807	87079081	Chr1A'_R1L1	1	275	CentP-138
Chr1A'	87079490	87079901	Chr1A'_R1L1	1	412	CentP-138
Chr1A'	87080310	87080721	Chr1A'_R1L1	1	412	CentP-138
Chr1A'	87080994	87081405	Chr1A'_R1L1	1	412	CentP-138
Chr1A'	87081814	87082225	Chr1A'_R1L1	1	412	CentP-138
Chr1A'	87082498	87082909	Chr1A'_R1L1	1	412	CentP-138
Chr1A'	87083182	87083456	Chr1A'_R1L1	1	275	CentP-138
Chr1A'	87084001	87084275	Chr1A'_R1L1	1	275	CentP-138
Chr1A'	87084548	87084822	Chr1A'_R1L1	1	275	CentP-138
Chr1A'	87085095	87085369	Chr1A'_R1L1	1	275	CentP-138
Chr1A'	87085914	87086188	Chr1A'_R1L1	1	275	CentP-138
Chr1A'	87086461	87086735	Chr1A'_R1L1	1	275	CentP-138
Chr1A'	87087009	87087283	Chr1A'_R1L1	1	275	CentP-138
Chr1A'	87087420	87087694	Chr1A'_R1L1	1	275	CentP-138
Chr1A'	87088239	87088513	Chr1A'_R1L1	1	275	CentP-138
Chr1A'	87088786	87089060	Chr1A'_R1L1	1	275	CentP-138
Chr1A'	87089334	87089608	Chr1A'_R1L1	1	275	CentP-138
Chr1A'	87089881	87090292	Chr1A'_R1L1	1	412	CentP-138
Chr1A'	87090565	87090839	Chr1A'_R1L1	1	275	CentP-138
Chr1A'	87091794	87092068	Chr1A'_R1L1	1	275	CentP-138
Chr1A'	87092341	87092615	Chr1A'_R1L1	1	275	CentP-138
Chr1A'	87092889	87093163	Chr1A'_R1L1	1	275	CentP-138
Chr1A'	87093300	87093574	Chr1A'_R1L1	1	275	CentP-138
Chr1A'	87094119	87094393	Chr1A'_R1L1	1	275	CentP-138
Chr1A'	87094666	87094940	Chr1A'_R1L1	1	275	CentP-138
Chr1A'	87095214	87095488	Chr1A'_R1L1	1	275	CentP-138
Chr1A'	87095761	87096172	Chr1A'_R1L1	1	412	CentP-138
Chr1A'	87096445	87096719	Chr1A'_R1L1	1	275	CentP-138
Chr1A'	87096992	87097266	Chr1A'_R1L1	1	275	CentP-138
Chr1A'	87097539	87097813	Chr1A'_R1L1	1	275	CentP-138
Chr1A'	87098358	87098632	Chr1A'_R1L1	1	275	CentP-138
Chr1A'	87099450	87099724	Chr1A'_R1L1	1	275	CentP-138
Chr1A'	87100270	87100544	Chr1A'_R1L1	1	275	CentP-138
Chr1A'	87100818	87101229	Chr1A'_R1L1	1	412	CentP-138
Chr1A'	87101502	87101776	Chr1A'_R1L1	1	275	CentP-138
Chr1A'	87102184	87102458	Chr1A'_R1L1	1	275	CentP-138
Chr1A'	87102732	87103143	Chr1A'_R1L1	1	412	CentP-138
Chr1A'	87103416	87103690	Chr1A'_R1L1	1	275	CentP-138
Chr1A'	87104098	87104372	Chr1A'_R1L1	1	275	CentP-138
Chr1A'	87104646	87105057	Chr1A'_R1L1	1	412	CentP-138
Chr1A'	87105330	87105604	Chr1A'_R1L1	1	275	CentP-138
Chr1A'	87105877	87106151	Chr1A'_R1L1	1	275	CentP-138
Chr1A'	87106424	87106698	Chr1A'_R1L1	1	275	CentP-138
Chr1A'	87107243	87107517	Chr1A'_R1L1	1	275	CentP-138
Chr1A'	87108200	87108611	Chr1A'_R1L1	1	412	CentP-138
Chr1A'	87108884	87109158	Chr1A'_R1L1	1	275	CentP-138
Chr1A'	87109431	87109705	Chr1A'_R1L1	1	275	CentP-138
Chr1A'	87110660	87110934	Chr1A'_R1L1	1	275	CentP-138
Chr1A'	87111207	87111481	Chr1A'_R1L1	1	275	CentP-138
Chr1A'	87112436	87112710	Chr1A'_R1L1	1	275	CentP-138
Chr1A'	87113255	87113529	Chr1A'_R1L1	1	275	CentP-138
Chr1A'	87113802	87114076	Chr1A'_R1L1	1	275	CentP-138
Chr1A'	87114349	87114760	Chr1A'_R1L1	1	412	CentP-138
Chr1A'	87115033	87115993	Chr1A'_R1L1	1	961	CentP-138
Chr1A'	87116266	87116540	Chr1A'_R1L1	1	275	CentP-138
Chr1A'	87116738	87117012	Chr1A'_R1L1	1	275	CentP-138
Chr1A'	87117285	87117559	Chr1A'_R1L1	1	275	CentP-138
Chr1A'	87117833	87118107	Chr1A'_R1L1	1	275	CentP-138
Chr1A'	87118380	87118654	Chr1A'_R1L1	1	275	CentP-138
Chr1A'	87118927	87119338	Chr1A'_R1L1	1	412	CentP-138
Chr1A'	87119611	87119885	Chr1A'_R1L1	1	275	CentP-138
Chr1A'	87120158	87120569	Chr1A'_R1L1	1	412	CentP-138
Chr1A'	87120841	87121115	Chr1A'_R1L1	1	275	CentP-138
Chr1A'	87121388	87121799	Chr1A'_R1L1	1	412	CentP-138
Chr1A'	87122072	87122346	Chr1A'_R1L1	1	275	CentP-138
Chr1A'	87122619	87123304	Chr1A'_R1L1	1	686	CentP-138
Chr1A'	87123577	87123851	Chr1A'_R1L1	1	275	CentP-138
Chr1A'	87124124	87124535	Chr1A'_R1L1	1	412	CentP-138
Chr1A'	87124808	87125082	Chr1A'_R1L1	1	275	CentP-138
Chr1A'	87125355	87125766	Chr1A'_R1L1	1	412	CentP-138
Chr1A'	87126039	87126313	Chr1A'_R1L1	1	275	CentP-138
Chr1A'	87126586	87126997	Chr1A'_R1L1	1	412	CentP-138
Chr1A'	87127270	87127544	Chr1A'_R1L1	1	275	CentP-138
Chr1A'	87127817	87128228	Chr1A'_R1L1	1	412	CentP-138
Chr1A'	87128501	87128775	Chr1A'_R1L1	1	275	CentP-138
Chr1A'	87129048	87129459	Chr1A'_R1L1	1	412	CentP-138
Chr1A'	87129732	87130006	Chr1A'_R1L1	1	275	CentP-138
Chr1A'	87130279	87130690	Chr1A'_R1L1	1	412	CentP-138
Chr1A'	87130963	87131237	Chr1A'_R1L1	1	275	CentP-138
Chr1A'	87131510	87131921	Chr1A'_R1L1	1	412	CentP-138
Chr1A'	87132194	87133017	Chr1A'_R1L1	1	824	CentP-138
Chr1A'	87133290	87133701	Chr1A'_R1L1	1	412	CentP-138
Chr1A'	87133974	87134659	Chr1A'_R1L1	1	686	CentP-138
Chr1A'	87134932	87135206	Chr1A'_R1L1	1	275	CentP-138
Chr1A'	87135479	87135753	Chr1A'_R1L1	1	275	CentP-138
Chr1A'	87136708	87136982	Chr1A'_R1L1	1	275	CentP-138
Chr1A'	87137256	87137530	Chr1A'_R1L1	1	275	CentP-138
Chr1A'	87137803	87138077	Chr1A'_R1L1	1	275	CentP-138
Chr1A'	87138350	87138624	Chr1A'_R1L1	1	275	CentP-138
Chr1A'	87138897	87139171	Chr1A'_R1L1	1	275	CentP-138
Chr1A'	87139444	87139718	Chr1A'_R1L1	1	275	CentP-138
Chr1A'	87140266	87140815	Chr1A'_R1L1	1	550	CentP-138
Chr1A'	87141088	87141911	Chr1A'_R1L1	1	824	CentP-138
Chr1A'	87142184	87142457	Chr1A'_R1L1	1	274	CentP-138
Chr1A'	87142730	87143141	Chr1A'_R1L1	1	412	CentP-138
Chr1A'	87143414	87143687	Chr1A'_R1L1	1	274	CentP-138
Chr1A'	87143960	87144234	Chr1A'_R1L1	1	275	CentP-138
Chr1A'	87145191	87145740	Chr1A'_R1L1	1	550	CentP-138
Chr1A'	87146013	87146836	Chr1A'_R1L1	1	824	CentP-138
Chr1A'	87147109	87147382	Chr1A'_R1L1	1	274	CentP-138
Chr1A'	87147655	87147930	Chr1A'_R1L1	1	276	CentP-138
Chr1A'	87148202	87148476	Chr1A'_R1L1	1	275	CentP-138
Chr1A'	87149024	87149298	Chr1A'_R1L1	1	275	CentP-138
Chr1A'	87149436	87150122	Chr1A'_R1L1	1	687	CentP-138
Chr1A'	87150260	87150946	Chr1A'_R1L1	1	687	CentP-138
Chr1A'	87151084	87151771	Chr1A'_R1L1	1	688	CentP-138
Chr1A'	87152181	87153139	Chr1A'_R1L1	1	959	CentP-138
Chr1A'	87153932	87154206	Chr1A'_R1L1	1	275	CentP-138
Chr1A'	87154343	87154754	Chr1A'_R1L1	1	412	CentP-138
Chr1A'	87155302	87155576	Chr1A'_R1L1	1	275	CentP-138
Chr1A'	87155714	87156400	Chr1A'_R1L1	1	687	CentP-138
Chr1A'	87157083	87157357	Chr1A'_R1L1	1	275	CentP-138
Chr1A'	87157630	87158177	Chr1A'_R1L1	1	548	CentP-138
Chr1A'	87159685	87160096	Chr1A'_R1L1	1	412	CentP-138
Chr1A'	87161604	87162008	Chr1A'_R1L1	1	405	CentP-138
Chr1A'	87162556	87163379	Chr1A'_R1L1	1	824	CentP-138
Chr1A'	87163927	87164750	Chr1A'_R1L1	1	824	CentP-138
Chr1A'	87165298	87166121	Chr1A'_R1L1	1	824	CentP-138
Chr1A'	87166669	87167218	Chr1A'_R1L1	1	550	CentP-138
Chr1A'	87167901	87168175	Chr1A'_R1L1	1	275	CentP-138
Chr1A'	87168448	87169270	Chr1A'_R1L1	1	823	CentP-138
Chr1A'	87169817	87170913	Chr1A'_R1L1	1	1097	CentP-138
Chr1A'	87171460	87171870	Chr1A'_R1L1	1	411	CentP-138
Chr1A'	87172008	87173105	Chr1A'_R1L1	1	1098	CentP-138
Chr1A'	87173652	87174748	Chr1A'_R1L1	1	1097	CentP-138
Chr1A'	87175296	87175568	Chr1A'_R1L1	1	273	CentP-138
Chr1A'	87175841	87176390	Chr1A'_R1L1	1	550	CentP-138
Chr1A'	87176663	87176935	Chr1A'_R1L1	1	273	CentP-138
Chr1A'	87177208	87177482	Chr1A'_R1L1	1	275	CentP-138
Chr1A'	87178436	87178985	Chr1A'_R1L1	1	550	CentP-138
Chr1A'	87179258	87179531	Chr1A'_R1L1	1	274	CentP-138
Chr1A'	87179941	87180352	Chr1A'_R1L1	1	412	CentP-138
Chr1A'	87180899	87181309	Chr1A'_R1L1	1	411	CentP-138
Chr1A'	87181719	87182130	Chr1A'_R1L1	1	412	CentP-138
Chr1A'	87183088	87183498	Chr1A'_R1L1	1	411	CentP-138
Chr1A'	87183636	87184046	Chr1A'_R1L1	1	411	CentP-138
Chr1A'	87184456	87184867	Chr1A'_R1L1	1	412	CentP-138
Chr1A'	87185825	87186372	Chr1A'_R1L1	1	548	CentP-138
Chr1A'	87186510	87186782	Chr1A'_R1L1	1	273	CentP-138
Chr1A'	87187193	87187876	Chr1A'_R1L1	1	684	CentP-138
Chr1A'	87188149	87188696	Chr1A'_R1L1	1	548	CentP-138
Chr1A'	87188834	87189108	Chr1A'_R1L1	1	275	CentP-138
Chr1A'	87189381	87189655	Chr1A'_R1L1	1	275	CentP-138
Chr1A'	87189792	87190066	Chr1A'_R1L1	1	275	CentP-138
Chr1A'	87190613	87190888	Chr1A'_R1L1	1	276	CentP-138
Chr1A'	87191161	87191435	Chr1A'_R1L1	1	275	CentP-138
Chr1A'	87191845	87192256	Chr1A'_R1L1	1	412	CentP-138
Chr1A'	87192803	87193078	Chr1A'_R1L1	1	276	CentP-138
Chr1A'	87193351	87193625	Chr1A'_R1L1	1	275	CentP-138
Chr1A'	87193762	87194036	Chr1A'_R1L1	1	275	CentP-138
Chr1A'	87194582	87195267	Chr1A'_R1L1	1	686	CentP-138
Chr1A'	87195816	87196363	Chr1A'_R1L1	1	548	CentP-138
Chr1A'	87196501	87197186	Chr1A'_R1L1	1	686	CentP-138
Chr1A'	87197459	87198006	Chr1A'_R1L1	1	548	CentP-138
Chr1A'	87198826	87199099	Chr1A'_R1L1	1	274	CentP-138
Chr1A'	87199372	87199782	Chr1A'_R1L1	1	411	CentP-138
Chr1A'	87200057	87200331	Chr1A'_R1L1	1	275	CentP-138
Chr1A'	87200859	87201133	Chr1A'_R1L1	1	275	CentP-138
Chr1A'	87201681	87202091	Chr1A'_R1L1	1	411	CentP-138
Chr1A'	87202229	87202503	Chr1A'_R1L1	1	275	CentP-138
Chr1A'	87202913	87203187	Chr1A'_R1L1	1	275	CentP-138
Chr1A'	87203735	87204008	Chr1A'_R1L1	1	274	CentP-138
Chr1A'	87204281	87204828	Chr1A'_R1L1	1	548	CentP-138
Chr1A'	87204966	87205377	Chr1A'_R1L1	1	412	CentP-138
Chr1A'	87206197	87206744	Chr1A'_R1L1	1	548	CentP-138
Chr1A'	87206882	87207293	Chr1A'_R1L1	1	412	CentP-138
Chr1A'	87208113	87208660	Chr1A'_R1L1	1	548	CentP-138
Chr1A'	87208798	87209208	Chr1A'_R1L1	1	411	CentP-138
Chr1A'	87209618	87209892	Chr1A'_R1L1	1	275	CentP-138
Chr1A'	87210440	87210987	Chr1A'_R1L1	1	548	CentP-138
Chr1A'	87211125	87211397	Chr1A'_R1L1	1	273	CentP-138
Chr1A'	87211535	87212082	Chr1A'_R1L1	1	548	CentP-138
Chr1A'	87212220	87212630	Chr1A'_R1L1	1	411	CentP-138
Chr1A'	87213178	87213452	Chr1A'_R1L1	1	275	CentP-138
Chr1A'	87214000	87214547	Chr1A'_R1L1	1	548	CentP-138
Chr1A'	87214685	87215095	Chr1A'_R1L1	1	411	CentP-138
Chr1A'	87233274	87233547	Chr1A'_R1L1	1	274	CentP-138
Chr1A'	87234642	87234915	Chr1A'_R1L1	1	274	CentP-138
Chr1A'	87235601	87235875	Chr1A'_R1L1	1	275	CentP-138
Chr1A'	87236013	87236287	Chr1A'_R1L1	1	275	CentP-138
Chr1A'	87237109	87237383	Chr1A'_R1L1	1	275	CentP-138
Chr1A'	87237521	87237795	Chr1A'_R1L1	1	275	CentP-138
Chr1A'	87238617	87238891	Chr1A'_R1L1	1	275	CentP-138
Chr1A'	87239029	87239303	Chr1A'_R1L1	1	275	CentP-138
Chr1A'	87240124	87240398	Chr1A'_R1L1	1	275	CentP-138
Chr1A'	87243003	87243277	Chr1A'_R1L1	1	275	CentP-138
Chr1A'	87243415	87243689	Chr1A'_R1L1	1	275	CentP-138
Chr1A'	87246429	87246703	Chr1A'_R1L1	1	275	CentP-138
Chr1A'	87246841	87247115	Chr1A'_R1L1	1	275	CentP-138
Chr1A'	87249306	87249580	Chr1A'_R1L1	1	275	CentP-138
Chr1A'	87250675	87251221	Chr1A'_R1L1	1	547	CentP-138
Chr1A'	87251634	87251908	Chr1A'_R1L1	1	275	CentP-138
Chr1A'	87252046	87252320	Chr1A'_R1L1	1	275	CentP-138
Chr1A'	87252593	87253004	Chr1A'_R1L1	1	412	CentP-138
Chr1A'	87253416	87253690	Chr1A'_R1L1	1	275	CentP-138
Chr1A'	87254921	87255195	Chr1A'_R1L1	1	275	CentP-138
Chr1A'	87255468	87255742	Chr1A'_R1L1	1	275	CentP-138
Chr1A'	87256699	87256973	Chr1A'_R1L1	1	275	CentP-138
Chr1A'	87257383	87257657	Chr1A'_R1L1	1	275	CentP-138
Chr1A'	87258474	87258748	Chr1A'_R1L1	1	275	CentP-138
Chr1A'	87259021	87259295	Chr1A'_R1L1	1	275	CentP-138
Chr1A'	87259976	87260250	Chr1A'_R1L1	1	275	CentP-138
Chr1A'	87260523	87260797	Chr1A'_R1L1	1	275	CentP-138
Chr1A'	87261478	87261752	Chr1A'_R1L1	1	275	CentP-138
Chr1A'	87262025	87262299	Chr1A'_R1L1	1	275	CentP-138
Chr1A'	87262980	87263254	Chr1A'_R1L1	1	275	CentP-138
Chr1A'	87263527	87263801	Chr1A'_R1L1	1	275	CentP-138
Chr1A'	87264482	87264756	Chr1A'_R1L1	1	275	CentP-138
Chr1A'	87265029	87265303	Chr1A'_R1L1	1	275	CentP-138
Chr1A'	87265985	87266259	Chr1A'_R1L1	1	275	CentP-138
Chr1A'	87266532	87266806	Chr1A'_R1L1	1	275	CentP-138
Chr1A'	87452029	87452303	Chr1A'_R1L1	1	275	CentP-138
Chr1A'	87452716	87453538	Chr1A'_R1L1	1	823	CentP-138
Chr1A'	87454502	87456285	Chr1A'_R1L1	1	1784	CentP-138
Chr1A'	87456699	87456974	Chr1A'_R1L1	1	276	CentP-138
Chr1A'	87457113	87457520	Chr1A'_R1L1	1	408	CentP-138
Chr1A'	87457659	87458484	Chr1A'_R1L1	1	826	CentP-138
Chr1A'	87459445	87460682	Chr1A'_R1L1	1	1238	CentP-138
Chr1A'	87460819	87461094	Chr1A'_R1L1	1	276	CentP-138
Chr1A'	87461230	87461778	Chr1A'_R1L1	1	549	CentP-138
Chr1A'	87462191	87462465	Chr1A'_R1L1	1	275	CentP-138
Chr1A'	87462742	87464248	Chr1A'_R1L1	1	1507	CentP-138
Chr1A'	87464525	87464933	Chr1A'_R1L1	1	409	CentP-138
Chr1A'	87465072	87465620	Chr1A'_R1L1	1	549	CentP-138
Chr1A'	87465894	87466167	Chr1A'_R1L1	1	274	CentP-138
Chr1A'	87466442	87466715	Chr1A'_R1L1	1	274	CentP-138
Chr1A'	87467260	87468219	Chr1A'_R1L1	1	960	CentP-138
Chr1A'	87468493	87468766	Chr1A'_R1L1	1	274	CentP-138
Chr1A'	87468890	87469300	Chr1A'_R1L1	1	411	CentP-138
Chr1A'	87469576	87470123	Chr1A'_R1L1	1	548	CentP-138
Chr1A'	87470419	87471105	Chr1A'_R1L1	1	687	CentP-138
Chr1A'	87471244	87471518	Chr1A'_R1L1	1	275	CentP-138
Chr1A'	87471654	87471929	Chr1A'_R1L1	1	276	CentP-138
Chr1A'	87472619	87473851	Chr1A'_R1L1	1	1233	CentP-138
Chr1A'	87473991	87475223	Chr1A'_R1L1	1	1233	CentP-138
Chr1A'	87475359	87475904	Chr1A'_R1L1	1	546	CentP-138
Chr1A'	87476867	87477824	Chr1A'_R1L1	1	958	CentP-138
Chr1A'	87478101	87478375	Chr1A'_R1L1	1	275	CentP-138
Chr1A'	87478836	87479245	Chr1A'_R1L1	1	410	CentP-138
Chr1A'	87479795	87480068	Chr1A'_R1L1	1	274	CentP-138
Chr1A'	87480480	87480888	Chr1A'_R1L1	1	409	CentP-138
Chr1A'	87481301	87481574	Chr1A'_R1L1	1	274	CentP-138
Chr1A'	87481712	87482672	Chr1A'_R1L1	1	961	CentP-138
Chr1A'	87482809	87484451	Chr1A'_R1L1	1	1643	CentP-138
Chr1A'	87484863	87485272	Chr1A'_R1L1	1	410	CentP-138
Chr1A'	87485684	87486505	Chr1A'_R1L1	1	822	CentP-138
Chr1A'	87486781	87487463	Chr1A'_R1L1	1	683	CentP-138
Chr1A'	87487876	87488285	Chr1A'_R1L1	1	410	CentP-138
Chr1A'	87488422	87488833	Chr1A'_R1L1	1	412	CentP-138
Chr1A'	87489518	87490336	Chr1A'_R1L1	1	819	CentP-138
Chr1A'	87490748	87491021	Chr1A'_R1L1	1	274	CentP-138
Chr1A'	87491978	87492388	Chr1A'_R1L1	1	411	CentP-138
Chr1A'	87493070	87493342	Chr1A'_R1L1	1	273	CentP-138
Chr1A'	87493753	87494027	Chr1A'_R1L1	1	275	CentP-138
Chr1A'	87494300	87494573	Chr1A'_R1L1	1	274	CentP-138
Chr1A'	87494711	87494984	Chr1A'_R1L1	1	274	CentP-138
Chr1A'	87495531	87495804	Chr1A'_R1L1	1	274	CentP-138
Chr1A'	87496214	87496488	Chr1A'_R1L1	1	275	CentP-138
Chr1A'	87496761	87497034	Chr1A'_R1L1	1	274	CentP-138
Chr1A'	87498263	87498673	Chr1A'_R1L1	1	411	CentP-138
Chr1A'	87498946	87499220	Chr1A'_R1L1	1	275	CentP-138
Chr1A'	87499493	87499766	Chr1A'_R1L1	1	274	CentP-138
Chr1A'	87500995	87501405	Chr1A'_R1L1	1	411	CentP-138
Chr1A'	87501678	87501952	Chr1A'_R1L1	1	275	CentP-138
Chr1A'	87502225	87502498	Chr1A'_R1L1	1	274	CentP-138
Chr1A'	87503182	87503591	Chr1A'_R1L1	1	410	CentP-138
Chr1A'	87504819	87505092	Chr1A'_R1L1	1	274	CentP-138
Chr1A'	87505773	87506183	Chr1A'_R1L1	1	411	CentP-138
Chr1A'	87507820	87508230	Chr1A'_R1L1	1	411	CentP-138
Chr1A'	87509867	87510140	Chr1A'_R1L1	1	274	CentP-138
Chr1A'	87510412	87510822	Chr1A'_R1L1	1	411	CentP-138
Chr1A'	87511094	87511367	Chr1A'_R1L1	1	274	CentP-138
Chr1A'	87511639	87511912	Chr1A'_R1L1	1	274	CentP-138
Chr1A'	87512592	87512865	Chr1A'_R1L1	1	274	CentP-138
Chr1A'	87513138	87513411	Chr1A'_R1L1	1	274	CentP-138
Chr1A'	87515453	87515863	Chr1A'_R1L1	1	411	CentP-138
Chr1A'	87516135	87516408	Chr1A'_R1L1	1	274	CentP-138
Chr1A'	87516817	87517090	Chr1A'_R1L1	1	274	CentP-138
Chr1A'	87517362	87517635	Chr1A'_R1L1	1	274	CentP-138
Chr1A'	87518315	87518588	Chr1A'_R1L1	1	274	CentP-138
Chr1A'	87518861	87519134	Chr1A'_R1L1	1	274	CentP-138
Chr1A'	87520222	87520632	Chr1A'_R1L1	1	411	CentP-138
Chr1A'	87520905	87521178	Chr1A'_R1L1	1	274	CentP-138
Chr1A'	87522266	87522676	Chr1A'_R1L1	1	411	CentP-138
Chr1A'	87522949	87523222	Chr1A'_R1L1	1	274	CentP-138
Chr1A'	87524038	87524311	Chr1A'_R1L1	1	274	CentP-138
Chr1A'	87526081	87526354	Chr1A'_R1L1	1	274	CentP-138
Chr1A'	87527579	87527852	Chr1A'_R1L1	1	274	CentP-138
Chr1A'	87528533	87528943	Chr1A'_R1L1	1	411	CentP-138
Chr1A'	87529215	87529487	Chr1A'_R1L1	1	273	CentP-138
Chr1A'	87531121	87531531	Chr1A'_R1L1	1	411	CentP-138
Chr1A'	87531803	87532075	Chr1A'_R1L1	1	273	CentP-138
Chr1A'	87533709	87533982	Chr1A'_R1L1	1	274	CentP-138
Chr1A'	87535480	87535753	Chr1A'_R1L1	1	274	CentP-138
Chr1A'	87536434	87536707	Chr1A'_R1L1	1	274	CentP-138
Chr1A'	87536979	87537252	Chr1A'_R1L1	1	274	CentP-138
Chr1A'	87538342	87538615	Chr1A'_R1L1	1	274	CentP-138
Chr1A'	87538887	87539160	Chr1A'_R1L1	1	274	CentP-138
Chr1A'	87540250	87540523	Chr1A'_R1L1	1	274	CentP-138
Chr1A'	87540795	87541068	Chr1A'_R1L1	1	274	CentP-138
Chr1A'	87542158	87542431	Chr1A'_R1L1	1	274	CentP-138
Chr1A'	87542703	87542976	Chr1A'_R1L1	1	274	CentP-138
Chr1A'	87544201	87544474	Chr1A'_R1L1	1	274	CentP-138
Chr1A'	87545699	87545972	Chr1A'_R1L1	1	274	CentP-138
Chr1A'	87547197	87547470	Chr1A'_R1L1	1	274	CentP-138
Chr1A'	87548695	87548968	Chr1A'_R1L1	1	274	CentP-138
Chr1A'	87551011	87551284	Chr1A'_R1L1	1	274	CentP-138
Chr1A'	87552781	87553054	Chr1A'_R1L1	1	274	CentP-138
Chr1A'	87554416	87554689	Chr1A'_R1L1	1	274	CentP-138
Chr1A'	87557684	87557957	Chr1A'_R1L1	1	274	CentP-138
Chr1A'	87559454	87559727	Chr1A'_R1L1	1	274	CentP-138
Chr1A'	87561089	87561362	Chr1A'_R1L1	1	274	CentP-138
Chr1A'	87562859	87563132	Chr1A'_R1L1	1	274	CentP-138
Chr1A'	87564629	87564902	Chr1A'_R1L1	1	274	CentP-138
Chr1A'	87566264	87566537	Chr1A'_R1L1	1	274	CentP-138
Chr1A'	87568034	87568307	Chr1A'_R1L1	1	274	CentP-138
Chr1A'	87569532	87569805	Chr1A'_R1L1	1	274	CentP-138
Chr1A'	87571030	87571303	Chr1A'_R1L1	1	274	CentP-138
Chr1A'	87572528	87572801	Chr1A'_R1L1	1	274	CentP-138
Chr1A'	87573753	87574026	Chr1A'_R1L1	1	274	CentP-138
Chr1A'	87574298	87574571	Chr1A'_R1L1	1	274	CentP-138
Chr1A'	87575796	87576069	Chr1A'_R1L1	1	274	CentP-138
Chr1A'	87577021	87577294	Chr1A'_R1L1	1	274	CentP-138
Chr1A'	87577566	87577839	Chr1A'_R1L1	1	274	CentP-138
Chr1A'	87579608	87579881	Chr1A'_R1L1	1	274	CentP-138
Chr1A'	87580833	87581106	Chr1A'_R1L1	1	274	CentP-138
Chr1A'	87581378	87581651	Chr1A'_R1L1	1	274	CentP-138
Chr1A'	87582876	87583149	Chr1A'_R1L1	1	274	CentP-138
Chr1A'	87583830	87584103	Chr1A'_R1L1	1	274	CentP-138
Chr1A'	87585328	87585601	Chr1A'_R1L1	1	274	CentP-138
Chr1A'	87586826	87587099	Chr1A'_R1L1	1	274	CentP-138
Chr1A'	87589131	87589404	Chr1A'_R1L1	1	274	CentP-138
Chr1A'	87590085	87590358	Chr1A'_R1L1	1	274	CentP-138
Chr1A'	87591583	87591856	Chr1A'_R1L1	1	274	CentP-138
Chr1A'	87593081	87593354	Chr1A'_R1L1	1	274	CentP-138
Chr1A'	87595658	87596342	Chr1A'_R1L1	1	685	CentP-138
Chr1A'	87597023	87597433	Chr1A'_R1L1	1	411	CentP-138
Chr1A'	87598114	87598524	Chr1A'_R1L1	1	411	CentP-138
Chr1A'	87599205	87599615	Chr1A'_R1L1	1	411	CentP-138
Chr1A'	87600296	87600569	Chr1A'_R1L1	1	274	CentP-138
Chr1A'	87600842	87601115	Chr1A'_R1L1	1	274	CentP-138
Chr1A'	87601387	87601660	Chr1A'_R1L1	1	274	CentP-138
Chr1A'	87601933	87602206	Chr1A'_R1L1	1	274	CentP-138
Chr1A'	87602478	87602751	Chr1A'_R1L1	1	274	CentP-138
Chr1A'	87603704	87604388	Chr1A'_R1L1	1	685	CentP-138
Chr1A'	87605341	87606025	Chr1A'_R1L1	1	685	CentP-138
Chr1A'	87607387	87608071	Chr1A'_R1L1	1	685	CentP-138
Chr1A'	87609433	87610117	Chr1A'_R1L1	1	685	CentP-138
Chr1A'	87611479	87612300	Chr1A'_R1L1	1	822	CentP-138
Chr1A'	87612844	87613528	Chr1A'_R1L1	1	685	CentP-138
Chr1A'	87614890	87615574	Chr1A'_R1L1	1	685	CentP-138
Chr1A'	87616255	87616665	Chr1A'_R1L1	1	411	CentP-138
Chr1A'	87617346	87617893	Chr1A'_R1L1	1	548	CentP-138
Chr1A'	87618439	87618849	Chr1A'_R1L1	1	411	CentP-138
Chr1A'	87619530	87619803	Chr1A'_R1L1	1	274	CentP-138
Chr1A'	87620484	87620757	Chr1A'_R1L1	1	274	CentP-138
Chr1A'	87621303	87621713	Chr1A'_R1L1	1	411	CentP-138
Chr1A'	87622394	87622667	Chr1A'_R1L1	1	274	CentP-138
Chr1A'	87623756	87624029	Chr1A'_R1L1	1	274	CentP-138
Chr1A'	87625119	87625392	Chr1A'_R1L1	1	274	CentP-138
Chr1A'	87626754	87627164	Chr1A'_R1L1	1	411	CentP-138
Chr1A'	87627710	87627983	Chr1A'_R1L1	1	274	CentP-138
Chr1A'	87628255	87628528	Chr1A'_R1L1	1	274	CentP-138
Chr1A'	87628800	87629210	Chr1A'_R1L1	1	411	CentP-138
Chr1A'	87629482	87629755	Chr1A'_R1L1	1	274	CentP-138
Chr1A'	87630027	87630437	Chr1A'_R1L1	1	411	CentP-138
Chr1A'	87630709	87630982	Chr1A'_R1L1	1	274	CentP-138
Chr1A'	87631254	87631664	Chr1A'_R1L1	1	411	CentP-138
Chr1A'	87631936	87632209	Chr1A'_R1L1	1	274	CentP-138
Chr1A'	87632861	87633134	Chr1A'_R1L1	1	274	CentP-138
Chr1A'	87633406	87633679	Chr1A'_R1L1	1	274	CentP-138
Chr1A'	87633951	87634361	Chr1A'_R1L1	1	411	CentP-138
Chr1A'	87634633	87634906	Chr1A'_R1L1	1	274	CentP-138
Chr1A'	87635178	87635588	Chr1A'_R1L1	1	411	CentP-138
Chr1A'	87635860	87636133	Chr1A'_R1L1	1	274	CentP-138
Chr1A'	87636785	87637058	Chr1A'_R1L1	1	274	CentP-138
Chr1A'	87637331	87637741	Chr1A'_R1L1	1	411	CentP-138
Chr1A'	87638657	87639067	Chr1A'_R1L1	1	411	CentP-138
Chr1A'	87639204	87639477	Chr1A'_R1L1	1	274	CentP-138
Chr1A'	87640838	87641248	Chr1A'_R1L1	1	411	CentP-138
Chr1A'	87641522	87642069	Chr1A'_R1L1	1	548	CentP-138
Chr1A'	87642750	87643023	Chr1A'_R1L1	1	274	CentP-138
Chr1A'	87643160	87643433	Chr1A'_R1L1	1	274	CentP-138
Chr1A'	87644794	87645204	Chr1A'_R1L1	1	411	CentP-138
Chr1A'	87645478	87646162	Chr1A'_R1L1	1	685	CentP-138
Chr1A'	87646434	87646707	Chr1A'_R1L1	1	274	CentP-138
Chr1A'	87646979	87647389	Chr1A'_R1L1	1	411	CentP-138
Chr1A'	87647661	87647934	Chr1A'_R1L1	1	274	CentP-138
Chr1A'	87648615	87649025	Chr1A'_R1L1	1	411	CentP-138
Chr1A'	87649298	87649708	Chr1A'_R1L1	1	411	CentP-138
Chr1A'	87650389	87650799	Chr1A'_R1L1	1	411	CentP-138
Chr1A'	87651480	87651753	Chr1A'_R1L1	1	274	CentP-138
Chr1A'	87652433	87652706	Chr1A'_R1L1	1	274	CentP-138
Chr1A'	87653388	87653661	Chr1A'_R1L1	1	274	CentP-138
Chr1A'	87653934	87654344	Chr1A'_R1L1	1	411	CentP-138
Chr1A'	87655025	87655298	Chr1A'_R1L1	1	274	CentP-138
Chr1A'	87655980	87656253	Chr1A'_R1L1	1	274	CentP-138
Chr1A'	87656934	87657344	Chr1A'_R1L1	1	411	CentP-138
Chr1A'	87659799	87660481	Chr1A'_R1L1	1	683	CentP-138
Chr1A'	87661434	87661706	Chr1A'_R1L1	1	273	CentP-138
Chr1A'	87662659	87662931	Chr1A'_R1L1	1	273	CentP-138
Chr1A'	87666885	87667568	Chr1A'_R1L1	1	684	CentP-138
Chr1A'	87668522	87668794	Chr1A'_R1L1	1	273	CentP-138
Chr1A'	87669747	87670019	Chr1A'_R1L1	1	273	CentP-138
Chr1A'	87670973	87671245	Chr1A'_R1L1	1	273	CentP-138
Chr1A'	87672198	87672470	Chr1A'_R1L1	1	273	CentP-138
Chr1A'	87673423	87673832	Chr1A'_R1L1	1	410	CentP-138
Chr1A'	87673969	87674379	Chr1A'_R1L1	1	411	CentP-138
Chr1A'	87675060	87675333	Chr1A'_R1L1	1	274	CentP-138
Chr1A'	87676288	87676697	Chr1A'_R1L1	1	410	CentP-138
Chr1A'	87676834	87677244	Chr1A'_R1L1	1	411	CentP-138
Chr1A'	87677925	87678198	Chr1A'_R1L1	1	274	CentP-138
Chr1A'	87679153	87679562	Chr1A'_R1L1	1	410	CentP-138
Chr1A'	87679699	87680109	Chr1A'_R1L1	1	411	CentP-138
Chr1A'	87680790	87681063	Chr1A'_R1L1	1	274	CentP-138
Chr1A'	87681200	87681473	Chr1A'_R1L1	1	274	CentP-138
Chr1A'	87682154	87682427	Chr1A'_R1L1	1	274	CentP-138
Chr1A'	87683382	87683928	Chr1A'_R1L1	1	547	CentP-138
Chr1A'	87684444	87684990	Chr1A'_R1L1	1	547	CentP-138
Chr1A'	87685263	87685536	Chr1A'_R1L1	1	274	CentP-138
Chr1A'	87686082	87686355	Chr1A'_R1L1	1	274	CentP-138
Chr1A'	87687036	87687446	Chr1A'_R1L1	1	411	CentP-138
Chr1A'	87688127	87688400	Chr1A'_R1L1	1	274	CentP-138
Chr1A'	87688630	87688903	Chr1A'_R1L1	1	274	CentP-138
Chr1A'	87689857	87690130	Chr1A'_R1L1	1	274	CentP-138
Chr1A'	87690811	87691084	Chr1A'_R1L1	1	274	CentP-138
Chr1A'	87691723	87692132	Chr1A'_R1L1	1	410	CentP-138
Chr1A'	87693494	87693767	Chr1A'_R1L1	1	274	CentP-138
Chr1A'	87695811	87696494	Chr1A'_R1L1	1	684	CentP-138
Chr1A'	87697719	87698812	Chr1A'_R1L1	1	1094	CentP-138
Chr1A'	87699902	87700175	Chr1A'_R1L1	1	274	CentP-138
Chr1A'	87700720	87700993	Chr1A'_R1L1	1	274	CentP-138
Chr1A'	87702082	87702355	Chr1A'_R1L1	1	274	CentP-138
Chr1A'	87703854	87704127	Chr1A'_R1L1	1	274	CentP-138
Chr1A'	87704673	87704946	Chr1A'_R1L1	1	274	CentP-138
Chr1A'	87706035	87706308	Chr1A'_R1L1	1	274	CentP-138
Chr1A'	87707942	87708215	Chr1A'_R1L1	1	274	CentP-138
Chr1A'	87710257	87710529	Chr1A'_R1L1	1	273	CentP-138
Chr1A'	87712164	87712437	Chr1A'_R1L1	1	274	CentP-138
Chr1A'	87717615	87717888	Chr1A'_R1L1	1	274	CentP-138
Chr1A'	87718569	87718842	Chr1A'_R1L1	1	274	CentP-138
Chr1A'	87720478	87720751	Chr1A'_R1L1	1	274	CentP-138
Chr1A'	87722659	87723068	Chr1A'_R1L1	1	410	CentP-138
Chr1A'	87724158	87724431	Chr1A'_R1L1	1	274	CentP-138
Chr1A'	87726474	87726747	Chr1A'_R1L1	1	274	CentP-138
Chr1A'	87727837	87728109	Chr1A'_R1L1	1	273	CentP-138
Chr1A'	87728381	87728791	Chr1A'_R1L1	1	411	CentP-138
Chr1A'	87729471	87729881	Chr1A'_R1L1	1	411	CentP-138
Chr1A'	87730971	87731243	Chr1A'_R1L1	1	273	CentP-138
Chr1A'	87731515	87731925	Chr1A'_R1L1	1	411	CentP-138
Chr1A'	87733422	87733832	Chr1A'_R1L1	1	411	CentP-138
Chr1A'	87734922	87735194	Chr1A'_R1L1	1	273	CentP-138
Chr1A'	87735466	87735876	Chr1A'_R1L1	1	411	CentP-138
Chr1A'	87737373	87737783	Chr1A'_R1L1	1	411	CentP-138
Chr1A'	87738463	87738873	Chr1A'_R1L1	1	411	CentP-138
Chr1A'	87739553	87739963	Chr1A'_R1L1	1	411	CentP-138
Chr1A'	87740643	87741053	Chr1A'_R1L1	1	411	CentP-138
Chr1A'	87741733	87742279	Chr1A'_R1L1	1	547	CentP-138
Chr1A'	87742959	87743369	Chr1A'_R1L1	1	411	CentP-138
Chr1A'	87744049	87744459	Chr1A'_R1L1	1	411	CentP-138
Chr1A'	87745140	87745412	Chr1A'_R1L1	1	273	CentP-138
Chr1A'	87746093	87746638	Chr1A'_R1L1	1	546	CentP-138
Chr1A'	87747318	87747728	Chr1A'_R1L1	1	411	CentP-138
Chr1A'	87748408	87748818	Chr1A'_R1L1	1	411	CentP-138
Chr1A'	87750314	87750724	Chr1A'_R1L1	1	411	CentP-138
Chr1A'	87751404	87751676	Chr1A'_R1L1	1	273	CentP-138
Chr1A'	87751948	87752358	Chr1A'_R1L1	1	411	CentP-138
Chr1A'	87753449	87753858	Chr1A'_R1L1	1	410	CentP-138
Chr1A'	87754538	87754948	Chr1A'_R1L1	1	411	CentP-138
Chr1A'	87756036	87756446	Chr1A'_R1L1	1	411	CentP-138
Chr1A'	87757943	87758353	Chr1A'_R1L1	1	411	CentP-138
Chr1A'	87763799	87764209	Chr1A'_R1L1	1	411	CentP-138
Chr1A'	87765706	87766116	Chr1A'_R1L1	1	411	CentP-138
Chr1A'	87767205	87767615	Chr1A'_R1L1	1	411	CentP-138
Chr1A'	87770201	87770611	Chr1A'_R1L1	1	411	CentP-138
Chr1A'	87772109	87772519	Chr1A'_R1L1	1	411	CentP-138
Chr1A'	87776470	87777154	Chr1A'_R1L1	1	685	CentP-138
Chr1A'	87777426	87777836	Chr1A'_R1L1	1	411	CentP-138
Chr1A'	87778108	87778518	Chr1A'_R1L1	1	411	CentP-138
Chr1A'	87780016	87780563	Chr1A'_R1L1	1	548	CentP-138
Chr1A'	87782335	87782745	Chr1A'_R1L1	1	411	CentP-138
Chr1A'	87784924	87785196	Chr1A'_R1L1	1	273	CentP-138
Chr1A'	87787376	87787648	Chr1A'_R1L1	1	273	CentP-138
Chr1A'	87793365	87793637	Chr1A'_R1L1	1	273	CentP-138
Chr1A'	87796225	87796497	Chr1A'_R1L1	1	273	CentP-138
Chr1A'	87799629	87800038	Chr1A'_R1L1	1	410	CentP-138
Chr1A'	87800175	87800447	Chr1A'_R1L1	1	273	CentP-138
Chr1A'	87803579	87803988	Chr1A'_R1L1	1	410	CentP-138
Chr1A'	87804669	87805079	Chr1A'_R1L1	1	411	CentP-138
Chr1A'	87806441	87806851	Chr1A'_R1L1	1	411	CentP-138
Chr1A'	87807941	87808351	Chr1A'_R1L1	1	411	CentP-138
Chr1A'	87809713	87810123	Chr1A'_R1L1	1	411	CentP-138
Chr1A'	87810804	87811214	Chr1A'_R1L1	1	411	CentP-138
Chr1A'	87812576	87812986	Chr1A'_R1L1	1	411	CentP-138
Chr1A'	87814076	87814486	Chr1A'_R1L1	1	411	CentP-138
Chr1A'	87815167	87815440	Chr1A'_R1L1	1	274	CentP-138
Chr1A'	87815712	87816122	Chr1A'_R1L1	1	411	CentP-138
Chr1A'	87816803	87817213	Chr1A'_R1L1	1	411	CentP-138
Chr1A'	87819120	87819393	Chr1A'_R1L1	1	274	CentP-138
Chr1A'	87819665	87820075	Chr1A'_R1L1	1	411	CentP-138
Chr1A'	87820347	87820756	Chr1A'_R1L1	1	410	CentP-138
Chr1A'	87821437	87821847	Chr1A'_R1L1	1	411	CentP-138
Chr1A'	87822120	87822666	Chr1A'_R1L1	1	547	CentP-138
Chr1A'	87823213	87823485	Chr1A'_R1L1	1	273	CentP-138
Chr1A'	87824166	87824576	Chr1A'_R1L1	1	411	CentP-138
Chr1A'	87824985	87825258	Chr1A'_R1L1	1	274	CentP-138
Chr1A'	87825531	87825941	Chr1A'_R1L1	1	411	CentP-138
Chr1A'	87826488	87826760	Chr1A'_R1L1	1	273	CentP-138
Chr1A'	87827033	87827579	Chr1A'_R1L1	1	547	CentP-138
Chr1A'	87827852	87828261	Chr1A'_R1L1	1	410	CentP-138
Chr1A'	87828942	87829352	Chr1A'_R1L1	1	411	CentP-138
Chr1A'	87829761	87830034	Chr1A'_R1L1	1	274	CentP-138
Chr1A'	87830307	87830717	Chr1A'_R1L1	1	411	CentP-138
Chr1A'	87831264	87831536	Chr1A'_R1L1	1	273	CentP-138
Chr1A'	87832217	87832627	Chr1A'_R1L1	1	411	CentP-138
Chr1A'	87833036	87833309	Chr1A'_R1L1	1	274	CentP-138
Chr1A'	87833582	87833992	Chr1A'_R1L1	1	411	CentP-138
Chr1A'	87835220	87835904	Chr1A'_R1L1	1	685	CentP-138
Chr1A'	87837132	87837405	Chr1A'_R1L1	1	274	CentP-138
Chr1A'	87838086	87838496	Chr1A'_R1L1	1	411	CentP-138
Chr1A'	87838768	87839177	Chr1A'_R1L1	1	410	CentP-138
Chr1A'	87839858	87840268	Chr1A'_R1L1	1	411	CentP-138
Chr1A'	87841358	87841768	Chr1A'_R1L1	1	411	CentP-138
Chr1A'	87842040	87842313	Chr1A'_R1L1	1	274	CentP-138
Chr1A'	87842994	87843267	Chr1A'_R1L1	1	274	CentP-138
Chr1A'	87844221	87844494	Chr1A'_R1L1	1	274	CentP-138
Chr1A'	87845176	87845449	Chr1A'_R1L1	1	274	CentP-138
Chr1A'	87845859	87846269	Chr1A'_R1L1	1	411	CentP-138
Chr1A'	87847224	87847771	Chr1A'_R1L1	1	548	CentP-138
Chr1A'	87847908	87848181	Chr1A'_R1L1	1	274	CentP-138
Chr1A'	87848453	87848863	Chr1A'_R1L1	1	411	CentP-138
Chr1A'	87849817	87850090	Chr1A'_R1L1	1	274	CentP-138
Chr1A'	87850910	87851183	Chr1A'_R1L1	1	274	CentP-138
Chr1A'	87852549	87852821	Chr1A'_R1L1	1	273	CentP-138
Chr1A'	87853094	87853367	Chr1A'_R1L1	1	274	CentP-138
Chr1A'	87853913	87854323	Chr1A'_R1L1	1	411	CentP-138
Chr1A'	87855004	87855277	Chr1A'_R1L1	1	274	CentP-138
Chr1A'	87855823	87856233	Chr1A'_R1L1	1	411	CentP-138
Chr1A'	87856914	87857187	Chr1A'_R1L1	1	274	CentP-138
Chr1A'	87858142	87858551	Chr1A'_R1L1	1	410	CentP-138
Chr1A'	87860593	87860866	Chr1A'_R1L1	1	274	CentP-138
Chr1A'	87861821	87862230	Chr1A'_R1L1	1	410	CentP-138
Chr1A'	87864412	87864685	Chr1A'_R1L1	1	274	CentP-138
Chr1A'	87866049	87866458	Chr1A'_R1L1	1	410	CentP-138
Chr1A'	87867139	87867543	Chr1A'_R1L1	1	405	CentP-138
Chr1A'	87868176	87868586	Chr1A'_R1L1	1	411	CentP-138
Chr1A'	87869267	87869540	Chr1A'_R1L1	1	274	CentP-138
Chr1A'	87870494	87870766	Chr1A'_R1L1	1	273	CentP-138
Chr1A'	87870902	87871175	Chr1A'_R1L1	1	274	CentP-138
Chr1A'	87872129	87872538	Chr1A'_R1L1	1	410	CentP-138
Chr1A'	87873219	87873492	Chr1A'_R1L1	1	274	CentP-138
Chr1A'	87873766	87874312	Chr1A'_R1L1	1	547	CentP-138
Chr1A'	87874993	87875403	Chr1A'_R1L1	1	411	CentP-138
Chr1A'	87875676	87876223	Chr1A'_R1L1	1	548	CentP-138
Chr1A'	87876903	87877313	Chr1A'_R1L1	1	411	CentP-138
Chr1A'	87878404	87878945	Chr1A'_R1L1	1	542	CentP-138
Chr1A'	87880036	87880309	Chr1A'_R1L1	1	274	CentP-138
Chr1A'	87880855	87881128	Chr1A'_R1L1	1	274	CentP-138
Chr1A'	87881809	87882219	Chr1A'_R1L1	1	411	CentP-138
Chr1A'	87882900	87883310	Chr1A'_R1L1	1	411	CentP-138
Chr1A'	87884127	87884400	Chr1A'_R1L1	1	274	CentP-138
Chr1A'	87884809	87885082	Chr1A'_R1L1	1	274	CentP-138
Chr1A'	87885355	87885896	Chr1A'_R1L1	1	542	CentP-138
Chr1A'	87886578	87886851	Chr1A'_R1L1	1	274	CentP-138
Chr1A'	87887124	87887396	Chr1A'_R1L1	1	273	CentP-138
Chr1A'	87888213	87888486	Chr1A'_R1L1	1	274	CentP-138
Chr1A'	87888895	87889168	Chr1A'_R1L1	1	274	CentP-138
Chr1A'	87889441	87889982	Chr1A'_R1L1	1	542	CentP-138
Chr1A'	87890664	87890937	Chr1A'_R1L1	1	274	CentP-138
Chr1A'	87891210	87891482	Chr1A'_R1L1	1	273	CentP-138
Chr1A'	87892299	87892572	Chr1A'_R1L1	1	274	CentP-138
Chr1A'	87892981	87893254	Chr1A'_R1L1	1	274	CentP-138
Chr1A'	87893527	87894068	Chr1A'_R1L1	1	542	CentP-138
Chr1A'	87894750	87895296	Chr1A'_R1L1	1	547	CentP-138
Chr1A'	87895976	87896380	Chr1A'_R1L1	1	405	CentP-138
Chr1A'	87897062	87897335	Chr1A'_R1L1	1	274	CentP-138
Chr1A'	87898016	87898289	Chr1A'_R1L1	1	274	CentP-138
Chr1A'	87899789	87900062	Chr1A'_R1L1	1	274	CentP-138
Chr1A'	87900743	87901016	Chr1A'_R1L1	1	274	CentP-138
Chr1A'	87902107	87902380	Chr1A'_R1L1	1	274	CentP-138
Chr1A'	87903061	87903334	Chr1A'_R1L1	1	274	CentP-138
Chr1A'	87904834	87905107	Chr1A'_R1L1	1	274	CentP-138
Chr1A'	87906606	87906879	Chr1A'_R1L1	1	274	CentP-138
Chr1A'	87908378	87908651	Chr1A'_R1L1	1	274	CentP-138
Chr1A'	87910151	87910424	Chr1A'_R1L1	1	274	CentP-138
Chr1A'	87911924	87912197	Chr1A'_R1L1	1	274	CentP-138
Chr1A'	87912878	87913151	Chr1A'_R1L1	1	274	CentP-138
Chr1A'	87913833	87914106	Chr1A'_R1L1	1	274	CentP-138
Chr1A'	87914787	87915060	Chr1A'_R1L1	1	274	CentP-138
Chr1A'	87915742	87916015	Chr1A'_R1L1	1	274	CentP-138
Chr1A'	87916696	87917106	Chr1A'_R1L1	1	411	CentP-138
Chr1A'	87917923	87918470	Chr1A'_R1L1	1	548	CentP-138
Chr1A'	87918742	87919015	Chr1A'_R1L1	1	274	CentP-138
Chr1A'	87919424	87919834	Chr1A'_R1L1	1	411	CentP-138
Chr1A'	87920106	87920379	Chr1A'_R1L1	1	274	CentP-138
Chr1A'	87921059	87921332	Chr1A'_R1L1	1	274	CentP-138
Chr1A'	87922422	87922695	Chr1A'_R1L1	1	274	CentP-138
Chr1A'	87924601	87924874	Chr1A'_R1L1	1	274	CentP-138
Chr1A'	87925556	87926514	Chr1A'_R1L1	1	959	CentP-138
Chr1A'	87927194	87927467	Chr1A'_R1L1	1	274	CentP-138
Chr1A'	87927740	87928698	Chr1A'_R1L1	1	959	CentP-138
Chr1A'	87929378	87929651	Chr1A'_R1L1	1	274	CentP-138
Chr1A'	87930333	87931017	Chr1A'_R1L1	1	685	CentP-138
Chr1A'	87943007	87943280	Chr1A'_R1L1	1	274	CentP-138
Chr1A'	87944372	87944645	Chr1A'_R1L1	1	274	CentP-138
Chr1A'	87946825	87947098	Chr1A'_R1L1	1	274	CentP-138
Chr1A'	87949686	87949959	Chr1A'_R1L1	1	274	CentP-138
Chr1A'	87950640	87950913	Chr1A'_R1L1	1	274	CentP-138
Chr1A'	87952004	87952688	Chr1A'_R1L1	1	685	CentP-138
Chr1A'	87953777	87954050	Chr1A'_R1L1	1	274	CentP-138
Chr1A'	87954732	87955553	Chr1A'_R1L1	1	822	CentP-138
Chr1A'	87957187	87957460	Chr1A'_R1L1	1	274	CentP-138
Chr1A'	87958142	87958963	Chr1A'_R1L1	1	822	CentP-138
Chr1A'	87959236	87959783	Chr1A'_R1L1	1	548	CentP-138
Chr1A'	87960873	87961146	Chr1A'_R1L1	1	274	CentP-138
Chr1A'	87962783	87963056	Chr1A'_R1L1	1	274	CentP-138
Chr1A'	87965645	87965918	Chr1A'_R1L1	1	274	CentP-138
Chr1A'	87966599	87966872	Chr1A'_R1L1	1	274	CentP-138
Chr1A'	87967554	87968238	Chr1A'_R1L1	1	685	CentP-138
Chr1A'	87969327	87969600	Chr1A'_R1L1	1	274	CentP-138
Chr1A'	87971643	87971916	Chr1A'_R1L1	1	274	CentP-138
Chr1A'	87972598	87973419	Chr1A'_R1L1	1	822	CentP-138
Chr1A'	87973692	87974239	Chr1A'_R1L1	1	548	CentP-138
Chr1A'	87975328	87975601	Chr1A'_R1L1	1	274	CentP-138
Chr1A'	87976283	87977104	Chr1A'_R1L1	1	822	CentP-138
Chr1A'	87977377	87977924	Chr1A'_R1L1	1	548	CentP-138
Chr1A'	87979013	87979286	Chr1A'_R1L1	1	274	CentP-138
Chr1A'	87979968	87980789	Chr1A'_R1L1	1	822	CentP-138
Chr1A'	87981061	87981334	Chr1A'_R1L1	1	274	CentP-138
Chr1A'	87982015	87982973	Chr1A'_R1L1	1	959	CentP-138
Chr1A'	87983245	87983518	Chr1A'_R1L1	1	274	CentP-138
Chr1A'	87983790	87984063	Chr1A'_R1L1	1	274	CentP-138
Chr1A'	87985561	87985834	Chr1A'_R1L1	1	274	CentP-138
Chr1A'	87986924	87987197	Chr1A'_R1L1	1	274	CentP-138
Chr1A'	87987469	87987742	Chr1A'_R1L1	1	274	CentP-138
Chr1A'	87988832	87989105	Chr1A'_R1L1	1	274	CentP-138
Chr1A'	87990195	87990468	Chr1A'_R1L1	1	274	CentP-138
Chr1A'	87991149	87991422	Chr1A'_R1L1	1	274	CentP-138
Chr1A'	87992103	87992376	Chr1A'_R1L1	1	274	CentP-138
Chr1A'	87992648	87992921	Chr1A'_R1L1	1	274	CentP-138
Chr1A'	87993602	87993875	Chr1A'_R1L1	1	274	CentP-138
Chr1A'	87994147	87994420	Chr1A'_R1L1	1	274	CentP-138
Chr1A'	87995101	87995374	Chr1A'_R1L1	1	274	CentP-138
Chr1A'	87996055	87996328	Chr1A'_R1L1	1	274	CentP-138
Chr1A'	87996600	87996873	Chr1A'_R1L1	1	274	CentP-138
Chr1A'	87997145	87997418	Chr1A'_R1L1	1	274	CentP-138
Chr1A'	87998099	87998372	Chr1A'_R1L1	1	274	CentP-138
Chr1A'	87998644	87998917	Chr1A'_R1L1	1	274	CentP-138
Chr1A'	87999189	87999462	Chr1A'_R1L1	1	274	CentP-138
Chr1A'	88000143	88000416	Chr1A'_R1L1	1	274	CentP-138
Chr1A'	88000688	88000961	Chr1A'_R1L1	1	274	CentP-138
Chr1A'	88001233	88001506	Chr1A'_R1L1	1	274	CentP-138
Chr1A'	88002187	88002460	Chr1A'_R1L1	1	274	CentP-138
Chr1A'	88002732	88003005	Chr1A'_R1L1	1	274	CentP-138
Chr1A'	88003686	88003959	Chr1A'_R1L1	1	274	CentP-138
Chr1A'	88004231	88004504	Chr1A'_R1L1	1	274	CentP-138
Chr1A'	88005185	88005458	Chr1A'_R1L1	1	274	CentP-138
Chr1A'	88006139	88006412	Chr1A'_R1L1	1	274	CentP-138
Chr1A'	88012407	88012680	Chr1A'_R1L1	1	274	CentP-138
Chr1A'	88012952	88013225	Chr1A'_R1L1	1	274	CentP-138
Chr1A'	88014315	88014588	Chr1A'_R1L1	1	274	CentP-138
Chr1A'	88015269	88015542	Chr1A'_R1L1	1	274	CentP-138
Chr1A'	88017177	88017450	Chr1A'_R1L1	1	274	CentP-138
Chr1A'	88018678	88018951	Chr1A'_R1L1	1	274	CentP-138
Chr1A'	88019224	88019634	Chr1A'_R1L1	1	411	CentP-138
Chr1A'	88020044	88020454	Chr1A'_R1L1	1	411	CentP-138
Chr1A'	88021360	88021633	Chr1A'_R1L1	1	274	CentP-138
Chr1A'	88021906	88022316	Chr1A'_R1L1	1	411	CentP-138
Chr1A'	88022726	88023136	Chr1A'_R1L1	1	411	CentP-138
Chr1A'	88023546	88023819	Chr1A'_R1L1	1	274	CentP-138
Chr1A'	88024501	88024774	Chr1A'_R1L1	1	274	CentP-138
Chr1A'	88024911	88025184	Chr1A'_R1L1	1	274	CentP-138
Chr1A'	88025594	88025867	Chr1A'_R1L1	1	274	CentP-138
Chr1A'	88026549	88026822	Chr1A'_R1L1	1	274	CentP-138
Chr1A'	88026959	88027232	Chr1A'_R1L1	1	274	CentP-138
Chr1A'	88027642	88027914	Chr1A'_R1L1	1	273	CentP-138
Chr1A'	88029004	88029277	Chr1A'_R1L1	1	274	CentP-138
Chr1A'	88030367	88030914	Chr1A'_R1L1	1	548	CentP-138
Chr1A'	88031187	88031460	Chr1A'_R1L1	1	274	CentP-138
Chr1A'	88032550	88033097	Chr1A'_R1L1	1	548	CentP-138
Chr1A'	88033370	88033643	Chr1A'_R1L1	1	274	CentP-138
Chr1A'	88034733	88035006	Chr1A'_R1L1	1	274	CentP-138
Chr1A'	88035278	88035825	Chr1A'_R1L1	1	548	CentP-138
Chr1A'	88036097	88036370	Chr1A'_R1L1	1	274	CentP-138
Chr1A'	88036642	88037051	Chr1A'_R1L1	1	410	CentP-138
Chr1A'	88037732	88038278	Chr1A'_R1L1	1	547	CentP-138
Chr1A'	88038550	88038823	Chr1A'_R1L1	1	274	CentP-138
Chr1A'	88040185	88040458	Chr1A'_R1L1	1	274	CentP-138
Chr1A'	88041140	88041413	Chr1A'_R1L1	1	274	CentP-138
Chr1A'	88042504	88042777	Chr1A'_R1L1	1	274	CentP-138
Chr1A'	88043049	88043322	Chr1A'_R1L1	1	274	CentP-138
Chr1A'	88044004	88044414	Chr1A'_R1L1	1	411	CentP-138
Chr1A'	88045435	88045847	Chr1A'_R1L1	1	413	CentP-138
Chr1A'	88046119	88046392	Chr1A'_R1L1	1	274	CentP-138
Chr1A'	88047074	88047347	Chr1A'_R1L1	1	274	CentP-138
Chr1A'	88048029	88048849	Chr1A'_R1L1	1	821	CentP-138
Chr1A'	88048986	88049396	Chr1A'_R1L1	1	411	CentP-138
Chr1A'	88049534	88050492	Chr1A'_R1L1	1	959	CentP-138
Chr1A'	88050629	88051039	Chr1A'_R1L1	1	411	CentP-138
Chr1A'	88051312	88051585	Chr1A'_R1L1	1	274	CentP-138
Chr1A'	88052267	88052541	Chr1A'_R1L1	1	275	CentP-138
Chr1A'	88052678	88053088	Chr1A'_R1L1	1	411	CentP-138
Chr1A'	88053225	88053498	Chr1A'_R1L1	1	274	CentP-138
Chr1A'	88054180	88054454	Chr1A'_R1L1	1	275	CentP-138
Chr1A'	88054590	88055000	Chr1A'_R1L1	1	411	CentP-138
Chr1A'	88055137	88055410	Chr1A'_R1L1	1	274	CentP-138
Chr1A'	88055683	88055956	Chr1A'_R1L1	1	274	CentP-138
Chr1A'	88056501	88056774	Chr1A'_R1L1	1	274	CentP-138
Chr1A'	88057456	88058414	Chr1A'_R1L1	1	959	CentP-138
Chr1A'	88059095	88059370	Chr1A'_R1L1	1	276	CentP-138
Chr1A'	88059642	88060052	Chr1A'_R1L1	1	411	CentP-138
Chr1A'	88060189	88060598	Chr1A'_R1L1	1	410	CentP-138
Chr1A'	88060871	88061281	Chr1A'_R1L1	1	411	CentP-138
Chr1A'	88061962	88063057	Chr1A'_R1L1	1	1096	CentP-138
Chr1A'	88063603	88063877	Chr1A'_R1L1	1	275	CentP-138
Chr1A'	88064014	88064561	Chr1A'_R1L1	1	548	CentP-138
Chr1A'	88064834	88065381	Chr1A'_R1L1	1	548	CentP-138
Chr1A'	88065655	88066887	Chr1A'_R1L1	1	1233	CentP-138
Chr1A'	88068112	88068796	Chr1A'_R1L1	1	685	CentP-138
Chr1A'	88069069	88069479	Chr1A'_R1L1	1	411	CentP-138
Chr1A'	88069751	88070298	Chr1A'_R1L1	1	548	CentP-138
Chr1A'	88070570	88071117	Chr1A'_R1L1	1	548	CentP-138
Chr1A'	88072206	88072753	Chr1A'_R1L1	1	548	CentP-138
Chr1A'	88073026	88073436	Chr1A'_R1L1	1	411	CentP-138
Chr1A'	88073983	88074256	Chr1A'_R1L1	1	274	CentP-138
Chr1A'	88074802	88075760	Chr1A'_R1L1	1	959	CentP-138
Chr1A'	88075898	88076171	Chr1A'_R1L1	1	274	CentP-138
Chr1A'	88076851	88077124	Chr1A'_R1L1	1	274	CentP-138
Chr1A'	88078620	88078893	Chr1A'_R1L1	1	274	CentP-138
Chr1A'	88079981	88080665	Chr1A'_R1L1	1	685	CentP-138
Chr1A'	88080938	88081485	Chr1A'_R1L1	1	548	CentP-138
Chr1A'	88082165	88082849	Chr1A'_R1L1	1	685	CentP-138
Chr1A'	88083528	88084212	Chr1A'_R1L1	1	685	CentP-138
Chr1A'	88084891	88085575	Chr1A'_R1L1	1	685	CentP-138
Chr1A'	88085848	88086258	Chr1A'_R1L1	1	411	CentP-138
Chr1A'	88086531	88087763	Chr1A'_R1L1	1	1233	CentP-138
Chr1A'	88088036	88090639	Chr1A'_R1L1	1	2604	CentP-138
Chr1A'	88090912	88091870	Chr1A'_R1L1	1	959	CentP-138
Chr1A'	88092142	88093100	Chr1A'_R1L1	1	959	CentP-138
Chr1A'	88093372	88094330	Chr1A'_R1L1	1	959	CentP-138
Chr1A'	88094602	88095286	Chr1A'_R1L1	1	685	CentP-138
Chr1A'	88095559	88095832	Chr1A'_R1L1	1	274	CentP-138
Chr1A'	88096784	88097331	Chr1A'_R1L1	1	548	CentP-138
Chr1A'	88097604	88098700	Chr1A'_R1L1	1	1097	CentP-138
Chr1A'	88098973	88099246	Chr1A'_R1L1	1	274	CentP-138
Chr1A'	88100198	88100745	Chr1A'_R1L1	1	548	CentP-138
Chr1A'	88101018	88103346	Chr1A'_R1L1	1	2329	CentP-138
Chr1A'	88103435	88105488	Chr1A'_R1L1	1	2054	CentP-138
Chr1A'	88105577	88107083	Chr1A'_R1L1	1	1507	CentP-138
Chr1A'	88107356	88108314	Chr1A'_R1L1	1	959	CentP-138
Chr1A'	88108586	88109270	Chr1A'_R1L1	1	685	CentP-138
Chr1A'	88109543	88109816	Chr1A'_R1L1	1	274	CentP-138
Chr1A'	88110360	88110633	Chr1A'_R1L1	1	274	CentP-138
Chr1A'	88110905	88111452	Chr1A'_R1L1	1	548	CentP-138
Chr1A'	88112401	88112674	Chr1A'_R1L1	1	274	CentP-138
Chr1A'	88113747	88114157	Chr1A'_R1L1	1	411	CentP-138
Chr1A'	88114430	88114703	Chr1A'_R1L1	1	274	CentP-138
Chr1A'	88115111	88115521	Chr1A'_R1L1	1	411	CentP-138
Chr1A'	88115788	88116471	Chr1A'_R1L1	1	684	CentP-138
Chr1A'	88116881	88117154	Chr1A'_R1L1	1	274	CentP-138
Chr1A'	88117827	88118099	Chr1A'_R1L1	1	273	CentP-138
Chr1A'	88118646	88119056	Chr1A'_R1L1	1	411	CentP-138
Chr1A'	88119466	88119738	Chr1A'_R1L1	1	273	CentP-138
Chr1A'	88120550	88120823	Chr1A'_R1L1	1	274	CentP-138
Chr1A'	88121097	88121369	Chr1A'_R1L1	1	273	CentP-138
Chr1A'	88121916	88122186	Chr1A'_R1L1	1	271	CentP-138
Chr1A'	88123143	88123416	Chr1A'_R1L1	1	274	CentP-138
Chr1A'	88123553	88123825	Chr1A'_R1L1	1	273	CentP-138
Chr1A'	88124370	88124780	Chr1A'_R1L1	1	411	CentP-138
Chr1A'	88125053	88125327	Chr1A'_R1L1	1	275	CentP-138
Chr1A'	88125464	88125737	Chr1A'_R1L1	1	274	CentP-138
Chr1A'	88126011	88126283	Chr1A'_R1L1	1	273	CentP-138
Chr1A'	88126692	88126964	Chr1A'_R1L1	1	273	CentP-138
Chr1A'	88127511	88127781	Chr1A'_R1L1	1	271	CentP-138
Chr1A'	88128738	88129012	Chr1A'_R1L1	1	275	CentP-138
Chr1A'	88129149	88129421	Chr1A'_R1L1	1	273	CentP-138
Chr1A'	88129966	88130239	Chr1A'_R1L1	1	274	CentP-138
Chr1A'	88130513	88130924	Chr1A'_R1L1	1	412	CentP-138
Chr1A'	88131333	88131605	Chr1A'_R1L1	1	273	CentP-138
Chr1A'	88132154	88132702	Chr1A'_R1L1	1	549	CentP-138
Chr1A'	88133111	88133383	Chr1A'_R1L1	1	273	CentP-138
Chr1A'	88133658	88133930	Chr1A'_R1L1	1	273	CentP-138
Chr1A'	88134339	88134611	Chr1A'_R1L1	1	273	CentP-138
Chr1A'	88134886	88135158	Chr1A'_R1L1	1	273	CentP-138
Chr1A'	88135294	88135566	Chr1A'_R1L1	1	273	CentP-138
Chr1A'	88135841	88136114	Chr1A'_R1L1	1	274	CentP-138
Chr1A'	88136250	88136520	Chr1A'_R1L1	1	271	CentP-138
Chr1A'	88137067	88137341	Chr1A'_R1L1	1	275	CentP-138
Chr1A'	88137478	88137884	Chr1A'_R1L1	1	407	CentP-138
Chr1A'	88138431	88138705	Chr1A'_R1L1	1	275	CentP-138
Chr1A'	88139114	88139386	Chr1A'_R1L1	1	273	CentP-138
Chr1A'	88139661	88139933	Chr1A'_R1L1	1	273	CentP-138
Chr1A'	88140613	88140887	Chr1A'_R1L1	1	275	CentP-138
Chr1A'	88141296	88141568	Chr1A'_R1L1	1	273	CentP-138
Chr1A'	88141843	88142115	Chr1A'_R1L1	1	273	CentP-138
Chr1A'	88143064	88143336	Chr1A'_R1L1	1	273	CentP-138
Chr1A'	88143611	88144156	Chr1A'_R1L1	1	546	CentP-138
Chr1A'	88145105	88145377	Chr1A'_R1L1	1	273	CentP-138
Chr1A'	88145652	88145925	Chr1A'_R1L1	1	274	CentP-138
Chr1A'	88146606	88146879	Chr1A'_R1L1	1	274	CentP-138
Chr1A'	88147831	88148239	Chr1A'_R1L1	1	409	CentP-138
Chr1A'	88148377	88148650	Chr1A'_R1L1	1	274	CentP-138
Chr1A'	88149333	88149607	Chr1A'_R1L1	1	275	CentP-138
Chr1A'	88149744	88150016	Chr1A'_R1L1	1	273	CentP-138
Chr1A'	88150837	88151245	Chr1A'_R1L1	1	409	CentP-138
Chr1A'	88151792	88153025	Chr1A'_R1L1	1	1234	CentP-138
Chr1A'	88153298	88153572	Chr1A'_R1L1	1	275	CentP-138
Chr1A'	88153845	88154393	Chr1A'_R1L1	1	549	CentP-138
Chr1A'	88154530	88154802	Chr1A'_R1L1	1	273	CentP-138
Chr1A'	88155443	88156127	Chr1A'_R1L1	1	685	CentP-138
Chr1A'	88156265	88156675	Chr1A'_R1L1	1	411	CentP-138
Chr1A'	88156948	88157222	Chr1A'_R1L1	1	275	CentP-138
Chr1A'	88158039	88158449	Chr1A'_R1L1	1	411	CentP-138
Chr1A'	88158722	88159133	Chr1A'_R1L1	1	412	CentP-138
Chr1A'	88159406	88159679	Chr1A'_R1L1	1	274	CentP-138
Chr1A'	88160495	88160905	Chr1A'_R1L1	1	411	CentP-138
Chr1A'	88161178	88161589	Chr1A'_R1L1	1	412	CentP-138
Chr1A'	88161862	88162410	Chr1A'_R1L1	1	549	CentP-138
Chr1A'	88162954	88163226	Chr1A'_R1L1	1	273	CentP-138
Chr1A'	88163498	88163771	Chr1A'_R1L1	1	274	CentP-138
Chr1A'	88164455	88165276	Chr1A'_R1L1	1	822	CentP-138
Chr1A'	88165960	88166233	Chr1A'_R1L1	1	274	CentP-138
Chr1A'	88166505	88166915	Chr1A'_R1L1	1	411	CentP-138
Chr1A'	88168004	88168414	Chr1A'_R1L1	1	411	CentP-138
Chr1A'	88169365	88169638	Chr1A'_R1L1	1	274	CentP-138
Chr1A'	88170049	88170322	Chr1A'_R1L1	1	274	CentP-138
Chr1A'	88171410	88171683	Chr1A'_R1L1	1	274	CentP-138
Chr1A'	88172094	88172367	Chr1A'_R1L1	1	274	CentP-138
Chr1A'	88173456	88173729	Chr1A'_R1L1	1	274	CentP-138
Chr1A'	88174140	88174413	Chr1A'_R1L1	1	274	CentP-138
Chr1A'	88175502	88175775	Chr1A'_R1L1	1	274	CentP-138
Chr1A'	88176864	88177137	Chr1A'_R1L1	1	274	CentP-138
Chr1A'	88178226	88178499	Chr1A'_R1L1	1	274	CentP-138
Chr1A'	88179588	88179861	Chr1A'_R1L1	1	274	CentP-138
Chr1A'	88180950	88181223	Chr1A'_R1L1	1	274	CentP-138
Chr1A'	88182311	88182584	Chr1A'_R1L1	1	274	CentP-138
Chr1A'	88183128	88183538	Chr1A'_R1L1	1	411	CentP-138
Chr1A'	88189114	88189387	Chr1A'_R1L1	1	274	CentP-138
Chr1A'	88189931	88190204	Chr1A'_R1L1	1	274	CentP-138
Chr1A'	88191975	88192248	Chr1A'_R1L1	1	274	CentP-138
Chr1A'	88192792	88193065	Chr1A'_R1L1	1	274	CentP-138
Chr1A'	88194565	88194838	Chr1A'_R1L1	1	274	CentP-138
Chr1A'	88195382	88195655	Chr1A'_R1L1	1	274	CentP-138
Chr1A'	88197153	88197426	Chr1A'_R1L1	1	274	CentP-138
Chr1A'	88199197	88199469	Chr1A'_R1L1	1	273	CentP-138
Chr1A'	88200013	88200286	Chr1A'_R1L1	1	274	CentP-138
Chr1A'	88201784	88202056	Chr1A'_R1L1	1	273	CentP-138
Chr1A'	88202600	88202873	Chr1A'_R1L1	1	274	CentP-138
Chr1A'	88204371	88204644	Chr1A'_R1L1	1	274	CentP-138
Chr1A'	88207502	88207775	Chr1A'_R1L1	1	274	CentP-138
Chr1A'	88209137	88209410	Chr1A'_R1L1	1	274	CentP-138
Chr1A'	88210908	88211181	Chr1A'_R1L1	1	274	CentP-138
Chr1A'	88212952	88213225	Chr1A'_R1L1	1	274	CentP-138
Chr1A'	88213769	88214042	Chr1A'_R1L1	1	274	CentP-138
Chr1A'	88215540	88215950	Chr1A'_R1L1	1	411	CentP-138
Chr1A'	88217721	88217994	Chr1A'_R1L1	1	274	CentP-138
Chr1A'	88218538	88218811	Chr1A'_R1L1	1	274	CentP-138
Chr1A'	88220446	88220856	Chr1A'_R1L1	1	411	CentP-138
Chr1A'	88222354	88222627	Chr1A'_R1L1	1	274	CentP-138
Chr1A'	88225217	88225490	Chr1A'_R1L1	1	274	CentP-138
Chr1A'	88226036	88226446	Chr1A'_R1L1	1	411	CentP-138
Chr1A'	88227944	88228217	Chr1A'_R1L1	1	274	CentP-138
Chr1A'	88235031	88235304	Chr1A'_R1L1	1	274	CentP-138
Chr1A'	88237079	88237352	Chr1A'_R1L1	1	274	CentP-138
Chr1A'	88239123	88239396	Chr1A'_R1L1	1	274	CentP-138
Chr1A'	88240895	88241168	Chr1A'_R1L1	1	274	CentP-138
Chr1A'	88241986	88242396	Chr1A'_R1L1	1	411	CentP-138
Chr1A'	88243897	88244170	Chr1A'_R1L1	1	274	CentP-138
Chr1A'	88244988	88245261	Chr1A'_R1L1	1	274	CentP-138
Chr1A'	88246080	88246353	Chr1A'_R1L1	1	274	CentP-138
Chr1A'	88246491	88247310	Chr1A'_R1L1	1	820	CentP-138
Chr1A'	88247447	88248266	Chr1A'_R1L1	1	820	CentP-138
Chr1A'	88249221	88250043	Chr1A'_R1L1	1	823	CentP-138
Chr1A'	88250316	88250999	Chr1A'_R1L1	1	684	CentP-138
Chr1A'	88251956	88252639	Chr1A'_R1L1	1	684	CentP-138
Chr1A'	88252777	88253050	Chr1A'_R1L1	1	274	CentP-138
[truncated: 58,170 more rows]

## Sheet: Table S10
Table S10. Chromosome distribution of centromeric retrotransposon CRP in P. purpureum ‘Purple’
Subgenome	CRP name	Chromosome	Start position (bp)	End position (bp)
SubA'	Chr1A'_72017334..72029268	Chr1A'	72017334	72029268
SubA'	Chr1A'_84064280..84057465	Chr1A'	84064280	84057465
SubA'	Chr1A'_83233947..83240971	Chr1A'	83233947	83240971
SubA'	Chr1A'_104848214..104855208	Chr1A'	104848214	104855208
SubA'	Chr1A'_70798935..70805921	Chr1A'	70798935	70805921
SubA'	Chr1A'_127051303..127058415	Chr1A'	127051303	127058415
SubA'	Chr1A'_118172182..118165024	Chr1A'	118172182	118165024
SubA'	Chr1A'_104523855..104531663	Chr1A'	104523855	104531663
SubA'	Chr1A'_66770557..66777985	Chr1A'	66770557	66777985
SubA'	Chr1A'_96907027..96914559	Chr1A'	96907027	96914559
SubA'	Chr1A'_81510228..81502416	Chr1A'	81510228	81502416
SubA'	Chr1A'_35241212..35248916	Chr1A'	35241212	35248916
SubA'	Chr1A'_13052145..13045761	Chr1A'	13052145	13045761
SubA'	Chr1A'_72460182..72452493	Chr1A'	72460182	72452493
SubA'	Chr1A'_99765661..99773594	Chr1A'	99765661	99773594
SubA'	Chr1A'_32184172..32172445	Chr1A'	32184172	32172445
SubA'	Chr1A'_8584187..8591832	Chr1A'	8584187	8591832
SubA'	Chr1A'_12378608..12386267	Chr1A'	12378608	12386267
SubA'	Chr1A'_41344082..41351731	Chr1A'	41344082	41351731
SubA'	Chr1A'_76122405..76134654	Chr1A'	76122405	76134654
SubA'	Chr1A'_100783213..100775516	Chr1A'	100783213	100775516
SubA'	Chr1A'_156080079..156068035	Chr1A'	156080079	156068035
SubA'	Chr2A'_59296098..59288979	Chr2A'	59296098	59288979
SubA'	Chr2A'_60595231..60602339	Chr2A'	60595231	60602339
SubA'	Chr2A'_62520177..62513061	Chr2A'	62520177	62513061
SubA'	Chr2A'_64930201..64937385	Chr2A'	64930201	64937385
SubA'	Chr2A'_58079516..58073006	Chr2A'	58079516	58073006
SubA'	Chr2A'_65049306..65056408	Chr2A'	65049306	65056408
SubA'	Chr2A'_57557914..57564868	Chr2A'	57557914	57564868
SubA'	Chr2A'_102158335..102165495	Chr2A'	102158335	102165495
SubA'	Chr2A'_55485072..55492235	Chr2A'	55485072	55492235
SubA'	Chr2A'_99365881..99370969	Chr2A'	99365881	99370969
SubA'	Chr2A'_67711941..67704083	Chr2A'	67711941	67704083
SubA'	Chr2A'_25538837..25531528	Chr2A'	25538837	25531528
SubA'	Chr2A'_56936210..56943947	Chr2A'	56936210	56943947
SubA'	Chr2A'_84574347..84581916	Chr2A'	84574347	84581916
SubA'	Chr2A'_84701202..84693507	Chr2A'	84701202	84693507
SubA'	Chr2A'_99902361..99894339	Chr2A'	99902361	99894339
SubA'	Chr2A'_55570837..55578835	Chr2A'	55570837	55578835
SubA'	Chr2A'_115521048..115529077	Chr2A'	115521048	115529077
SubA'	Chr2A'_54490187..54482561	Chr2A'	54490187	54482561
SubA'	Chr2A'_36801737..36809398	Chr2A'	36801737	36809398
SubA'	Chr2A'_114316596..114308936	Chr2A'	114316596	114308936
SubA'	Chr2A'_73729307..73721648	Chr2A'	73729307	73721648
SubA'	Chr2A'_72257682..72250023	Chr2A'	72257682	72250023
SubA'	Chr2A'_73388111..73380386	Chr2A'	73388111	73380386
SubA'	Chr2A'_81614866..81607161	Chr2A'	81614866	81607161
SubA'	Chr2A'_87819955..87827690	Chr2A'	87819955	87827690
SubA'	Chr2A'_122189306..122181590	Chr2A'	122189306	122181590
SubA'	Chr2A'_124866980..124874720	Chr2A'	124866980	124874720
SubA'	Chr2A'_95059689..95066831	Chr2A'	95059689	95066831
SubA'	Chr2A'_54685986..54678369	Chr2A'	54685986	54678369
SubA'	Chr2A'_71745127..71737426	Chr2A'	71745127	71737426
SubA'	Chr2A'_59950909..59943769	Chr2A'	59950909	59943769
SubA'	Chr2A'_70162466..70155541	Chr2A'	70162466	70155541
SubA'	Chr2A'_59564634..59571553	Chr2A'	59564634	59571553
SubA'	Chr2A'_65117154..65124053	Chr2A'	65117154	65124053
SubA'	Chr3A'_61098044..61104947	Chr3A'	61098044	61104947
SubA'	Chr3A'_58832071..58824970	Chr3A'	58832071	58824970
SubA'	Chr3A'_52201519..52194379	Chr3A'	52201519	52194379
SubA'	Chr3A'_63613108..63620272	Chr3A'	63613108	63620272
SubA'	Chr3A'_64138394..64145602	Chr3A'	64138394	64145602
SubA'	Chr3A'_57379318..57372276	Chr3A'	57379318	57372276
SubA'	Chr3A'_54328448..54321650	Chr3A'	54328448	54321650
SubA'	Chr3A'_93378720..93372005	Chr3A'	93378720	93372005
SubA'	Chr3A'_83582959..83575824	Chr3A'	83582959	83575824
SubA'	Chr3A'_53377457..53368692	Chr3A'	53377457	53368692
SubA'	Chr3A'_59341962..59350052	Chr3A'	59341962	59350052
SubA'	Chr3A'_52004646..52012270	Chr3A'	52004646	52012270
SubA'	Chr3A'_22471350..22463853	Chr3A'	22471350	22463853
SubA'	Chr3A'_52840780..52832945	Chr3A'	52840780	52832945
SubA'	Chr3A'_26182400..26174865	Chr3A'	26182400	26174865
SubA'	Chr3A'_66580282..66588004	Chr3A'	66580282	66588004
SubA'	Chr3A'_69674952..69682904	Chr3A'	69674952	69682904
SubA'	Chr3A'_34231169..34223248	Chr3A'	34231169	34223248
SubA'	Chr3A'_127910675..127903154	Chr3A'	127910675	127903154
SubA'	Chr3A'_51052186..51042748	Chr3A'	51052186	51042748
SubA'	Chr3A'_36817372..36825041	Chr3A'	36817372	36825041
SubA'	Chr3A'_57468358..57475925	Chr3A'	57468358	57475925
SubA'	Chr3A'_44525486..44517915	Chr3A'	44525486	44517915
SubA'	Chr3A'_54082199..54089848	Chr3A'	54082199	54089848
SubA'	Chr3A'_58064968..58072650	Chr3A'	58064968	58072650
SubA'	Chr3A'_26041256..26048393	Chr3A'	26041256	26048393
SubA'	Chr3A'_53738432..53745618	Chr3A'	53738432	53745618
SubA'	Chr4A'_43961536..43954408	Chr4A'	43961536	43954408
SubA'	Chr4A'_41346290..41339212	Chr4A'	41346290	41339212
SubA'	Chr4A'_43096128..43089082	Chr4A'	43096128	43089082
SubA'	Chr4A'_48213183..48206168	Chr4A'	48213183	48206168
SubA'	Chr4A'_51459383..51452393	Chr4A'	51459383	51452393
SubA'	Chr4A'_34993568..34986514	Chr4A'	34993568	34986514
SubA'	Chr4A'_34999961..34984088	Chr4A'	34999961	34984088
SubA'	Chr4A'_41659733..41666731	Chr4A'	41659733	41666731
SubA'	Chr4A'_39878699..39885730	Chr4A'	39878699	39885730
SubA'	Chr4A'_121299445..121291656	Chr4A'	121299445	121291656
SubA'	Chr4A'_43302812..43310301	Chr4A'	43302812	43310301
SubA'	Chr4A'_103091448..103083880	Chr4A'	103091448	103083880
SubA'	Chr4A'_2017816..2010312	Chr4A'	2017816	2010312
SubA'	Chr4A'_56048709..56041140	Chr4A'	56048709	56041140
SubA'	Chr4A'_37133875..37141620	Chr4A'	37133875	37141620
SubA'	Chr4A'_70570931..70578709	Chr4A'	70570931	70578709
SubA'	Chr4A'_32330342..32338223	Chr4A'	32330342	32338223
SubA'	Chr4A'_96375996..96368401	Chr4A'	96375996	96368401
SubA'	Chr4A'_103197411..103205072	Chr4A'	103197411	103205072
SubA'	Chr4A'_28240624..28248277	Chr4A'	28240624	28248277
SubA'	Chr4A'_105375662..105368003	Chr4A'	105375662	105368003
SubA'	Chr4A'_51010116..51017842	Chr4A'	51010116	51017842
SubA'	Chr4A'_49368596..49376324	Chr4A'	49368596	49376324
SubA'	Chr4A'_14511720..14519414	Chr4A'	14511720	14519414
SubA'	Chr4A'_76739428..76747055	Chr4A'	76739428	76747055
SubA'	Chr4A'_36470353..36476924	Chr4A'	36470353	36476924
SubA'	Chr4A'_57503004..57510706	Chr4A'	57503004	57510706
SubA'	Chr4A'_48098349..48106042	Chr4A'	48098349	48106042
SubA'	Chr4A'_42519763..42509080	Chr4A'	42519763	42509080
SubA'	Chr4A'_40285980..40293159	Chr4A'	40285980	40293159
SubA'	Chr4A'_43029687..43022533	Chr4A'	43029687	43022533
SubA'	Chr4A'_27670197..27663266	Chr4A'	27670197	27663266
SubA'	Chr5A'_72383856..72376648	Chr5A'	72383856	72376648
SubA'	Chr5A'_89282250..89289244	Chr5A'	89282250	89289244
SubA'	Chr5A'_73698537..73691528	Chr5A'	73698537	73691528
SubA'	Chr5A'_76423740..76430763	Chr5A'	76423740	76430763
SubA'	Chr5A'_77924981..77917997	Chr5A'	77924981	77917997
SubA'	Chr5A'_58947285..58954824	Chr5A'	58947285	58954824
SubA'	Chr5A'_92943223..92935683	Chr5A'	92943223	92935683
SubA'	Chr5A'_88519560..88511774	Chr5A'	88519560	88511774
SubA'	Chr5A'_73021079..73013290	Chr5A'	73021079	73013290
SubA'	Chr5A'_69554467..69562268	Chr5A'	69554467	69562268
SubA'	Chr5A'_51933356..51926110	Chr5A'	51933356	51926110
SubA'	Chr5A'_49267677..49275532	Chr5A'	49267677	49275532
SubA'	Chr5A'_58675524..58667604	Chr5A'	58675524	58667604
SubA'	Chr5A'_59599894..59607557	Chr5A'	59599894	59607557
SubA'	Chr5A'_105331108..105338769	Chr5A'	105331108	105338769
SubA'	Chr5A'_768525..776186	Chr5A'	768525	776186
SubA'	Chr5A'_64433728..64422258	Chr5A'	64433728	64422258
SubA'	Chr5A'_50938946..50931372	Chr5A'	50938946	50931372
SubA'	Chr5A'_50113571..50121065	Chr5A'	50113571	50121065
SubA'	Chr5A'_21029992..21022432	Chr5A'	21029992	21022432
SubA'	Chr5A'_60246980..60239841	Chr5A'	60246980	60239841
SubA'	Chr5A'_94605426..94612552	Chr5A'	94605426	94612552
SubA'	Chr5A'_77394545..77387651	Chr5A'	77394545	77387651
SubA'	Chr6A'_73779359..73772232	Chr6A'	73779359	73772232
SubA'	Chr6A'_74569478..74561859	Chr6A'	74569478	74561859
SubA'	Chr6A'_65485811..65478583	Chr6A'	65485811	65478583
SubA'	Chr6A'_76780668..76790613	Chr6A'	76780668	76790613
SubA'	Chr6A'_74029574..74022612	Chr6A'	74029574	74022612
SubA'	Chr6A'_68100226..68107181	Chr6A'	68100226	68107181
SubA'	Chr6A'_72181037..72173921	Chr6A'	72181037	72173921
SubA'	Chr6A'_68392104..68385098	Chr6A'	68392104	68385098
SubA'	Chr6A'_66863655..66871287	Chr6A'	66863655	66871287
SubA'	Chr6A'_72053573..72061649	Chr6A'	72053573	72061649
SubA'	Chr6A'_17492488..17500147	Chr6A'	17492488	17500147
SubA'	Chr6A'_38448699..38441040	Chr6A'	38448699	38441040
SubA'	Chr6A'_67800274..67807935	Chr6A'	67800274	67807935
SubA'	Chr6A'_1619581..1627304	Chr6A'	1619581	1627304
SubA'	Chr6A'_66133918..66141486	Chr6A'	66133918	66141486
SubA'	Chr6A'_75384685..75377555	Chr6A'	75384685	75377555
SubA'	Chr6A'_63318039..63310468	Chr6A'	63318039	63310468
SubA'	Chr6A'_70282364..70289892	Chr6A'	70282364	70289892
SubA'	Chr6A'_65731148..65738777	Chr6A'	65731148	65738777
SubA'	Chr6A'_73113718..73106019	Chr6A'	73113718	73106019
SubA'	Chr6A'_71196899..71204575	Chr6A'	71196899	71204575
SubA'	Chr6A'_74882228..74874547	Chr6A'	74882228	74874547
SubA'	Chr6A'_75020272..75027965	Chr6A'	75020272	75027965
SubA'	Chr6A'_87666807..87674013	Chr6A'	87666807	87674013
SubA'	Chr6A'_71657092..71664039	Chr6A'	71657092	71664039
SubA'	Chr6A'_76382989..76376071	Chr6A'	76382989	76376071
SubA'	Chr7A'_65557097..65549812	Chr7A'	65557097	65549812
SubA'	Chr7A'_63681485..63674239	Chr7A'	63681485	63674239
SubA'	Chr7A'_56123974..56130988	Chr7A'	56123974	56130988
SubA'	Chr7A'_69616825..69609036	Chr7A'	69616825	69609036
SubA'	Chr7A'_75533263..75525507	Chr7A'	75533263	75525507
SubA'	Chr7A'_49973423..49965515	Chr7A'	49973423	49965515
SubA'	Chr7A'_80330479..80338081	Chr7A'	80330479	80338081
SubA'	Chr7A'_50654001..50661509	Chr7A'	50654001	50661509
SubA'	Chr7A'_45312786..45305123	Chr7A'	45312786	45305123
SubA'	Chr7A'_50836999..50844658	Chr7A'	50836999	50844658
SubA'	Chr7A'_23207895..23200167	Chr7A'	23207895	23200167
SubA'	Chr7A'_73589346..73597068	Chr7A'	73589346	73597068
SubA'	Chr7A'_79563796..79571522	Chr7A'	79563796	79571522
SubA'	Chr7A'_75345867..75338290	Chr7A'	75345867	75338290
SubA'	Chr7A'_8438712..8446371	Chr7A'	8438712	8446371
SubA'	Chr7A'_64856424..64848850	Chr7A'	64856424	64848850
SubA'	Chr7A'_63661878..63654219	Chr7A'	63661878	63654219
SubA'	Chr7A'_59835426..59827788	Chr7A'	59835426	59827788
SubA'	Chr7A'_59838106..59827788	Chr7A'	59838106	59827788
SubA'	Chr7A'_59840309..59827788	Chr7A'	59840309	59827788
SubA'	Chr7A'_63083566..63091049	Chr7A'	63083566	63091049
SubA'	Chr7A'_104535846..104528616	Chr7A'	104535846	104528616
SubA'	Chr7A'_104538556..104527020	Chr7A'	104538556	104527020
SubA'	Chr7A'_76795354..76788174	Chr7A'	76795354	76788174
SubA'	Chr7A'_63353118..63346170	Chr7A'	63353118	63346170
SubA'	Chr7A'_63712302..63705373	Chr7A'	63712302	63705373
SubA'	Chr7A'_75990050..75983147	Chr7A'	75990050	75983147
SubB	Chr1B_91035231..91042067	Chr1B	91035231	91042067
SubB	Chr1B_91515490..91508319	Chr1B	91515490	91508319
SubB	Chr1B_98184529..98177485	Chr1B	98184529	98177485
SubB	Chr1B_97674321..97667276	Chr1B	97674321	97667276
SubB	Chr1B_94487383..94494377	Chr1B	94487383	94494377
SubB	Chr1B_126846055..126853071	Chr1B	126846055	126853071
SubB	Chr1B_81391252..81385720	Chr1B	81391252	81385720
SubB	Chr1B_156306429..156301014	Chr1B	156306429	156301014
SubB	Chr1B_98135886..98128163	Chr1B	98135886	98128163
SubB	Chr1B_176350759..176363502	Chr1B	176350759	176363502
SubB	Chr1B_69027544..69038592	Chr1B	69027544	69038592
SubB	Chr1B_102981575..102989330	Chr1B	102981575	102989330
SubB	Chr1B_107748590..107740939	Chr1B	107748590	107740939
SubB	Chr1B_107184760..107192367	Chr1B	107184760	107192367
SubB	Chr1B_197162885..197170493	Chr1B	197162885	197170493
SubB	Chr1B_137157897..137165556	Chr1B	137157897	137165556
SubB	Chr1B_80827730..80835454	Chr1B	80827730	80835454
SubB	Chr1B_123819681..123827408	Chr1B	123819681	123827408
SubB	Chr1B_30112827..30119948	Chr1B	30112827	30119948
SubB	Chr1B_85385632..85378065	Chr1B	85385632	85378065
SubB	Chr1B_37902942..37895390	Chr1B	37902942	37895390
SubB	Chr1B_97542646..97535032	Chr1B	97542646	97535032
SubB	Chr1B_89881982..89888945	Chr1B	89881982	89888945
SubB	Chr1B_138244138..138237126	Chr1B	138244138	138237126
SubB	Chr1B_90747830..90754951	Chr1B	90747830	90754951
SubB	Chr1B_95184748..95177764	Chr1B	95184748	95177764
SubB	Chr1B_97063522..97056384	Chr1B	97063522	97056384
SubB	Chr1B_99868177..99861434	Chr1B	99868177	99861434
SubB	Chr1B_100377450..100370515	Chr1B	100377450	100370515
SubB	Chr1B_81042094..81035201	Chr1B	81042094	81035201
SubB	Chr1B_95556606..95550013	Chr1B	95556606	95550013
SubB	Chr1B_105991556..105998403	Chr1B	105991556	105998403
SubB	Chr1B_98448639..98441680	Chr1B	98448639	98441680
SubB	Chr1B_93985020..93978190	Chr1B	93985020	93978190
SubB	Chr1B_103988263..103981436	Chr1B	103988263	103981436
SubB	Chr2B_125596020..125588988	Chr2B	125596020	125588988
SubB	Chr2B_118760030..118767130	Chr2B	118760030	118767130
SubB	Chr2B_123276507..123270350	Chr2B	123276507	123270350
SubB	Chr2B_198966443..198960810	Chr2B	198966443	198960810
SubB	Chr2B_161788791..161783693	Chr2B	161788791	161783693
SubB	Chr2B_46321914..46314141	Chr2B	46321914	46314141
SubB	Chr2B_78450298..78457958	Chr2B	78450298	78457958
SubB	Chr2B_175871332..175863750	Chr2B	175871332	175863750
SubB	Chr2B_205185248..205192854	Chr2B	205185248	205192854
SubB	Chr2B_64631217..64638876	Chr2B	64631217	64638876
SubB	Chr2B_77909016..77916678	Chr2B	77909016	77916678
SubB	Chr2B_158769205..158761559	Chr2B	158769205	158761559
SubB	Chr2B_164380164..164372488	Chr2B	164380164	164372488
SubB	Chr2B_201445532..201437801	Chr2B	201445532	201437801
SubB	Chr2B_83071091..83078789	Chr2B	83071091	83078789
SubB	Chr2B_130473693..130481436	Chr2B	130473693	130481436
SubB	Chr2B_125536749..125544317	Chr2B	125536749	125544317
SubB	Chr2B_139865360..139873031	Chr2B	139865360	139873031
SubB	Chr2B_131864161..131856441	Chr2B	131864161	131856441
SubB	Chr2B_123791308..123798968	Chr2B	123791308	123798968
SubB	Chr2B_130257384..130264998	Chr2B	130257384	130264998
SubB	Chr2B_125229377..125237034	Chr2B	125229377	125237034
SubB	Chr2B_152558075..152565712	Chr2B	152558075	152565712
SubB	Chr2B_130810621..130818245	Chr2B	130810621	130818245
SubB	Chr2B_116253010..116245337	Chr2B	116253010	116245337
SubB	Chr2B_145250097..145257781	Chr2B	145250097	145257781
SubB	Chr2B_124247276..124254912	Chr2B	124247276	124254912
SubB	Chr2B_140828056..140821113	Chr2B	140828056	140821113
SubB	Chr2B_124741312..124734175	Chr2B	124741312	124734175
SubB	Chr2B_130620666..130627617	Chr2B	130620666	130627617
SubB	Chr2B_127197791..127204772	Chr2B	127197791	127204772
SubB	Chr2B_119917557..119906845	Chr2B	119917557	119906845
SubB	Chr2B_44863535..44856635	Chr2B	44863535	44856635
SubB	Chr2B_124005966..124012810	Chr2B	124005966	124012810
SubB	Chr2B_130986243..130977669	Chr2B	130986243	130977669
SubB	Chr2B_118216635..118209834	Chr2B	118216635	118209834
SubB	Chr2B_113436895..113430124	Chr2B	113436895	113430124
SubB	Chr2B_125442122..125448982	Chr2B	125442122	125448982
SubB	Chr2B_175373623..175380555	Chr2B	175373623	175380555
SubB	Chr2B_132111584..132104623	Chr2B	132111584	132104623
SubB	Chr2B_124954238..124947390	Chr2B	124954238	124947390
SubB	Chr2B_131783673..131776797	Chr2B	131783673	131776797
SubB	Chr2B_125040089..125046958	Chr2B	125040089	125046958
SubB	Chr2B_125127472..125134331	Chr2B	125127472	125134331
SubB	Chr2B_130136375..130142823	Chr2B	130136375	130142823
SubB	Chr3B_79499380..79492704	Chr3B	79499380	79492704
SubB	Chr3B_66380485..66387357	Chr3B	66380485	66387357
SubB	Chr3B_70723491..70730407	Chr3B	70723491	70730407
SubB	Chr3B_70625711..70618743	Chr3B	70625711	70618743
SubB	Chr3B_65714673..65721635	Chr3B	65714673	65721635
SubB	Chr3B_57391620..57398117	Chr3B	57391620	57398117
SubB	Chr3B_67287622..67298201	Chr3B	67287622	67298201
SubB	Chr3B_67288941..67295936	Chr3B	67288941	67295936
SubB	Chr3B_61274232..61267283	Chr3B	61274232	61267283
SubB	Chr3B_22121439..22126988	Chr3B	22121439	22126988
SubB	Chr3B_144151632..144143861	Chr3B	144151632	144143861
SubB	Chr3B_44127245..44119692	Chr3B	44127245	44119692
SubB	Chr3B_117417441..117425079	Chr3B	117417441	117425079
SubB	Chr3B_45735228..45742902	Chr3B	45735228	45742902
SubB	Chr3B_93504356..93511958	Chr3B	93504356	93511958
SubB	Chr3B_10901799..10894204	Chr3B	10901799	10894204
SubB	Chr3B_13595756..13603359	Chr3B	13595756	13603359
SubB	Chr3B_111420231..111412627	Chr3B	111420231	111412627
SubB	Chr3B_20415247..20422904	Chr3B	20415247	20422904
SubB	Chr3B_470384..478043	Chr3B	470384	478043
SubB	Chr3B_122121227..122113501	Chr3B	122121227	122113501
SubB	Chr3B_119293237..119300965	Chr3B	119293237	119300965
SubB	Chr3B_2484398..2476658	Chr3B	2484398	2476658
SubB	Chr3B_75047325..75054987	Chr3B	75047325	75054987
SubB	Chr3B_66608600..66602046	Chr3B	66608600	66602046
SubB	Chr3B_28670472..28677641	Chr3B	28670472	28677641
SubB	Chr3B_67527465..67534363	Chr3B	67527465	67534363
SubB	Chr3B_66456892..66463807	Chr3B	66456892	66463807
SubB	Chr3B_66065863..66058985	Chr3B	66065863	66058985
SubB	Chr3B_87150180..87143281	Chr3B	87150180	87143281
SubB	Chr3B_67386744..67397955	Chr3B	67386744	67397955
SubB	Chr3B_74924294..74931259	Chr3B	74924294	74931259
SubB	Chr3B_73364274..73357479	Chr3B	73364274	73357479
SubB	Chr3B_66544343..66551250	Chr3B	66544343	66551250
SubB	Chr3B_103517289..103524195	Chr3B	103517289	103524195
SubB	Chr3B_74024965..74031903	Chr3B	74024965	74031903
SubB	Chr3B_66476272..66469404	Chr3B	66476272	66469404
SubB	Chr3B_74899236..74892409	Chr3B	74899236	74892409
SubB	Chr3B_35688440..35695272	Chr3B	35688440	35695272
SubB	Chr3B_57254133..57260820	Chr3B	57254133	57260820
SubB	Chr4B_93797428..93804317	Chr4B	93797428	93804317
SubB	Chr4B_117151411..117158286	Chr4B	117151411	117158286
SubB	Chr4B_77800225..77807129	Chr4B	77800225	77807129
SubB	Chr4B_78324019..78331122	Chr4B	78324019	78331122
SubB	Chr4B_77434580..77441443	Chr4B	77434580	77441443
SubB	Chr4B_95772034..95764429	Chr4B	95772034	95764429
SubB	Chr4B_72528411..72536042	Chr4B	72528411	72536042
SubB	Chr4B_75625495..75617916	Chr4B	75625495	75617916
SubB	Chr4B_98009695..98000430	Chr4B	98009695	98000430
SubB	Chr4B_961248..968908	Chr4B	961248	968908
SubB	Chr4B_97742511..97750170	Chr4B	97742511	97750170
SubB	Chr4B_59541103..59548764	Chr4B	59541103	59548764
SubB	Chr4B_95070516..95062788	Chr4B	95070516	95062788
SubB	Chr4B_77995689..77988124	Chr4B	77995689	77988124
SubB	Chr4B_66907975..66900411	Chr4B	66907975	66900411
SubB	Chr4B_71192019..71199651	Chr4B	71192019	71199651
SubB	Chr4B_75517182..75523576	Chr4B	75517182	75523576
SubB	Chr4B_81485149..81478070	Chr4B	81485149	81478070
SubB	Chr4B_68813660..68820585	Chr4B	68813660	68820585
SubB	Chr4B_71771935..71779106	Chr4B	71771935	71779106
SubB	Chr4B_78893449..78886418	Chr4B	78893449	78886418
SubB	Chr4B_82493733..82486781	Chr4B	82493733	82486781
SubB	Chr4B_69949452..69943456	Chr4B	69949452	69943456
SubB	Chr4B_65395218..65407077	Chr4B	65395218	65407077
SubB	Chr4B_71845650..71852453	Chr4B	71845650	71852453
SubB	Chr4B_94406515..94412930	Chr4B	94406515	94412930
SubB	Chr4B_78510013..78521008	Chr4B	78510013	78521008
SubB	Chr4B_57458313..57451487	Chr4B	57458313	57451487
SubB	Chr5B_105179682..105172999	Chr5B	105179682	105172999
SubB	Chr5B_84928362..84921259	Chr5B	84928362	84921259
SubB	Chr5B_90770277..90762884	Chr5B	90770277	90762884
SubB	Chr5B_92248440..92255440	Chr5B	92248440	92255440
SubB	Chr5B_87123346..87116353	Chr5B	87123346	87116353
SubB	Chr5B_75669285..75676247	Chr5B	75669285	75676247
SubB	Chr5B_90733959..90727014	Chr5B	90733959	90727014
SubB	Chr5B_84017560..84024502	Chr5B	84017560	84024502
SubB	Chr5B_96612180..96619015	Chr5B	96612180	96619015
SubB	Chr5B_101921591..101929342	Chr5B	101921591	101929342
SubB	Chr5B_81563467..81554999	Chr5B	81563467	81554999
SubB	Chr5B_51483693..51491500	Chr5B	51483693	51491500
SubB	Chr5B_73669141..73661374	Chr5B	73669141	73661374
SubB	Chr5B_35532383..35539922	Chr5B	35532383	35539922
SubB	Chr5B_108910041..108902405	Chr5B	108910041	108902405
SubB	Chr5B_43023756..43010189	Chr5B	43023756	43010189
SubB	Chr5B_83736913..83729541	Chr5B	83736913	83729541
SubB	Chr5B_16797992..16790334	Chr5B	16797992	16790334
SubB	Chr5B_131698152..131690433	Chr5B	131698152	131690433
SubB	Chr5B_130601565..130609291	Chr5B	130601565	130609291
SubB	Chr5B_99801587..99793867	Chr5B	99801587	99793867
SubB	Chr5B_80955995..80963634	Chr5B	80955995	80963634
SubB	Chr5B_102049115..102042104	Chr5B	102049115	102042104
SubB	Chr5B_90565651..90558160	Chr5B	90565651	90558160
SubB	Chr5B_91273476..91266460	Chr5B	91273476	91266460
SubB	Chr5B_89082347..89075378	Chr5B	89082347	89075378
SubB	Chr5B_84771485..84764301	Chr5B	84771485	84764301
SubB	Chr5B_91392596..91399188	Chr5B	91392596	91399188
SubB	Chr5B_43457282..43444515	Chr5B	43457282	43444515
SubB	Chr5B_91436494..91423364	Chr5B	91436494	91423364
SubB	Chr5B_91468719..91461921	Chr5B	91468719	91461921
SubB	Chr5B_86857556..86850743	Chr5B	86857556	86850743
SubB	Chr5B_126465541..126458696	Chr5B	126465541	126458696
SubB	Chr5B_81177057..81183868	Chr5B	81177057	81183868
SubB	Chr5B_82296676..82288707	Chr5B	82296676	82288707
SubB	Chr5B_100670272..100664556	Chr5B	100670272	100664556
SubB	Chr5B_87167468..87174317	Chr5B	87167468	87174317
SubB	Chr5B_89708349..89715221	Chr5B	89708349	89715221
SubB	Chr6B_60208825..60194716	Chr6B	60208825	60194716
SubB	Chr6B_71010165..71016869	Chr6B	71010165	71016869
SubB	Chr6B_17610913..17603913	Chr6B	17610913	17603913
SubB	Chr6B_17613466..17600471	Chr6B	17613466	17600471
SubB	Chr6B_65621428..65614434	Chr6B	65621428	65614434
SubB	Chr6B_57747592..57736010	Chr6B	57747592	57736010
SubB	Chr6B_127192686..127185127	Chr6B	127192686	127185127
SubB	Chr6B_58556448..58548692	Chr6B	58556448	58548692
SubB	Chr6B_81838665..81831039	Chr6B	81838665	81831039
SubB	Chr6B_83915542..83907961	Chr6B	83915542	83907961
SubB	Chr6B_20885311..20893083	Chr6B	20885311	20893083
SubB	Chr6B_93191760..93184241	Chr6B	93191760	93184241
SubB	Chr6B_129740731..129733060	Chr6B	129740731	129733060
SubB	Chr6B_47401693..47409354	Chr6B	47401693	47409354
SubB	Chr6B_118551091..118543430	Chr6B	118551091	118543430
SubB	Chr6B_125980797..125988456	Chr6B	125980797	125988456
SubB	Chr6B_27144731..27152390	Chr6B	27144731	27152390
SubB	Chr6B_112063440..112071100	Chr6B	112063440	112071100
SubB	Chr6B_79555401..79563102	Chr6B	79555401	79563102
SubB	Chr6B_29519870..29512168	Chr6B	29519870	29512168
SubB	Chr6B_69817073..69824652	Chr6B	69817073	69824652
SubB	Chr6B_61542636..61550207	Chr6B	61542636	61550207
SubB	Chr6B_62507507..62515078	Chr6B	62507507	62515078
SubB	Chr6B_60139193..60146764	Chr6B	60139193	60146764
SubB	Chr6B_52766788..52759111	Chr6B	52766788	52759111
SubB	Chr6B_60344389..60352038	Chr6B	60344389	60352038
SubB	Chr6B_77329778..77322831	Chr6B	77329778	77322831
SubB	Chr6B_68845675..68838657	Chr6B	68845675	68838657
SubB	Chr6B_60484741..60476860	Chr6B	60484741	60476860
SubB	Chr6B_60773860..60766831	Chr6B	60773860	60766831
SubB	Chr6B_50396653..50402545	Chr6B	50396653	50402545
SubB	Chr6B_50496471..50502363	Chr6B	50496471	50502363
SubB	Chr6B_65355856..65362854	Chr6B	65355856	65362854
SubB	Chr6B_73470215..73463028	Chr6B	73470215	73463028
SubB	Chr6B_60847272..60854367	Chr6B	60847272	60854367
SubB	Chr6B_68989948..68997592	Chr6B	68989948	68997592
SubB	Chr6B_60066238..60072714	Chr6B	60066238	60072714
SubB	Chr6B_60508157..60515131	Chr6B	60508157	60515131
SubB	Chr6B_52345246..52352115	Chr6B	52345246	52352115
SubB	Chr6B_76926623..76933519	Chr6B	76926623	76933519
SubB	Chr6B_69022821..69029481	Chr6B	69022821	69029481
SubB	Chr6B_51824992..51831822	Chr6B	51824992	51831822
SubB	Chr6B_60577830..60571409	Chr6B	60577830	60571409
SubB	Chr6B_70169339..70159658	Chr6B	70169339	70159658
SubB	Chr6B_70373921..70367063	Chr6B	70373921	70367063
SubB	Chr6B_69046928..69040005	Chr6B	69046928	69040005
SubB	Chr6B_48454691..48443255	Chr6B	48454691	48443255
SubB	Chr6B_68724576..68717682	Chr6B	68724576	68717682
SubB	Chr6B_31909491..31902563	Chr6B	31909491	31902563
SubB	Chr6B_60488601..60495427	Chr6B	60488601	60495427
SubB	Chr7B_37464803..37471692	Chr7B	37464803	37471692
SubB	Chr7B_36161366..36154657	Chr7B	36161366	36154657
SubB	Chr7B_38675060..38681938	Chr7B	38675060	38681938
SubB	Chr7B_30886779..30880070	Chr7B	30886779	30880070
SubB	Chr7B_39322522..39329366	Chr7B	39322522	39329366
SubB	Chr7B_42772180..42778677	Chr7B	42772180	42778677
SubB	Chr7B_31597910..31604544	Chr7B	31597910	31604544
SubB	Chr7B_35281667..35274694	Chr7B	35281667	35274694
SubB	Chr7B_31615714..31608736	Chr7B	31615714	31608736
SubB	Chr7B_88111024..88118683	Chr7B	88111024	88118683
SubB	Chr7B_26364340..26356680	Chr7B	26364340	26356680
SubB	Chr7B_99008277..99000495	Chr7B	99008277	99000495
SubB	Chr7B_35578823..35586383	Chr7B	35578823	35586383
SubB	Chr7B_41035364..41027668	Chr7B	41035364	41027668
SubB	Chr7B_35977975..35970605	Chr7B	35977975	35970605
SubB	Chr7B_38315875..38322845	Chr7B	38315875	38322845
SubB	Chr7B_37737512..37744450	Chr7B	37737512	37744450
SubB	Chr7B_40363648..40371424	Chr7B	40363648	40371424
SubB	Chr7B_38349833..38343046	Chr7B	38349833	38343046
SubB	Chr7B_38530541..38523360	Chr7B	38530541	38523360
SubB	Chr7B_35963610..35970594	Chr7B	35963610	35970594
SubB	Chr7B_35816906..35824061	Chr7B	35816906	35824061
SubB	Chr7B_39999219..39992316	Chr7B	39999219	39992316
SubB	Chr7B_40269581..40275821	Chr7B	40269581	40275821
SubB	Chr7B_38412600..38419542	Chr7B	38412600	38419542
SubB	Chr7B_41069379..41062592	Chr7B	41069379	41062592
SubB	Chr7B_35898459..35905391	Chr7B	35898459	35905391
SubB	Chr7B_37609808..37621275	Chr7B	37609808	37621275
SubB	Chr7B_37714939..37708053	Chr7B	37714939	37708053
SubB	Chr7B_38093819..38100702	Chr7B	38093819	38100702
SubB	Chr7B_40768451..40775120	Chr7B	40768451	40775120
SubB	Chr7B_29499473..29492509	Chr7B	29499473	29492509
SubB	Chr7B_38380992..38387841	Chr7B	38380992	38387841
SubB	Chr7B_38201745..38208593	Chr7B	38201745	38208593
SubB	Chr7B_30024087..30030061	Chr7B	30024087	30030061
SubB	Chr7B_41488554..41481664	Chr7B	41488554	41481664
SubB	Chr7B_31427616..31420744	Chr7B	31427616	31420744
SubB	Chr7B_35707009..35699995	Chr7B	35707009	35699995
SubB	Chr7B_31913518..31906208	Chr7B	31913518	31906208
SubB	Chr7B_40209554..40202832	Chr7B	40209554	40202832

[truncated: 2 more sheets: Table S11, Table S12]
